# Supplementary material for: Discovering motifs that induce sequencing errors
Source: BMC Bioinformatics. 2013 Apr 10;14(Suppl 5):S1. doi: 10.1186/1471-2105-14-S5-S1 (PMC3622629; doi:10.1186/1471-2105-14-S5-S1)
Supplement: Additional File 6 — Full list of (10,2)-motifs for dataset GAIIx-bs. All (10,2)-motifs found in dataset GAIIx-bs (after filtering). [file 1471-2105-14-S5-S1-S6.CSV]

#Context rank occurrences FM RM FMM RMM -log(pvalue) FER(%) RER(%) ERD(%)
GNGGGTGGGG 1 2 5 34 20 0 10.7 80.0 0.0 80.0
GCGNGTGGGG 2 2 5 34 20 0 10.7 80.0 0.0 80.0
GCGGGTGGGG 3 2 5 34 20 0 10.7 80.0 0.0 80.0
CTGTGGCGGG 4 8 40 116 56 1 23.2 58.3 0.9 57.5
CTGTGGNGGG 5 10 68 147 57 1 21.6 45.6 0.7 44.9
CTACGNCGGG 6 2 26 54 21 0 8.3 44.7 0.0 44.7
CTACGGNGGG 7 2 26 54 21 0 8.3 44.7 0.0 44.7
CTACGGCGGG 8 2 26 54 21 0 8.3 44.7 0.0 44.7
ATGAGACGGG 9 2 35 62 27 0 9.4 43.5 0.0 43.5
AGCGGCGGGT 10 2 63 136 48 0 19.8 43.2 0.0 43.2
GGCTCGCGGA 11 4 73 171 46 1 19.1 38.7 0.6 38.1
AGNGGCGGGT 12 4 92 186 55 0 22.5 37.4 0.0 37.4
GCCGCGNGGG 13 2 53 66 30 0 8.7 36.1 0.0 36.1
GCCGCGGGGG 14 2 53 66 30 0 8.7 36.1 0.0 36.1
GGACGTCCCC 15 16 93 341 56 5 26.7 37.6 1.4 36.1
GTCGGCGGGT 16 2 48 82 27 0 10.0 36.0 0.0 36.0
ATGGNTCGCG 17 2 41 90 23 0 10.0 35.9 0.0 35.9
ATGGCTCGCG 18 2 41 90 23 0 10.0 35.9 0.0 35.9
ACTGGNGGGT 19 4 80 104 43 0 13.1 35.0 0.0 35.0
ACTGGCGGGT 20 4 80 104 43 0 13.1 35.0 0.0 35.0
GTGGCGGGCG 21 6 90 158 51 2 16.3 36.2 1.2 34.9
GGCGGGCGGA 22 8 120 212 66 2 22.2 35.5 0.9 34.5
TTACGGCGGG 23 10 57 134 29 0 13.3 33.7 0.0 33.7
TGTGGCTGGT 24 4 67 137 32 0 13.6 32.3 0.0 32.3
ATGGCGGGGT 25 6 110 152 52 0 17.0 32.1 0.0 32.1
ATCGGCGGGT 26 10 142 245 69 2 23.3 32.7 0.8 31.9
CTTAAACCCA 27 8 69 103 33 2 9.1 32.4 1.9 30.4
AGTGGCGGGA 28 4 150 202 67 1 20.1 30.9 0.5 30.4
GCGGCGGGGT 29 4 65 84 28 0 8.8 30.1 0.0 30.1
ANCGGCGGGT 30 22 343 566 137 2 48.2 28.5 0.4 28.2
GTGGCGGGTN 31 10 121 190 49 2 15.1 28.8 1.0 27.8
GTGGCGGGTG 32 10 121 190 49 2 15.1 28.8 1.0 27.8
CTGTGGCGNG 33 10 151 233 59 1 19.8 28.1 0.4 27.7
TATCGGCGGG 34 20 188 320 73 1 26.5 28.0 0.3 27.7
ATATGGCGGG 35 26 315 478 125 4 38.6 28.4 0.8 27.6
GGCGGACGGG 36 24 297 476 116 4 37.1 28.1 0.8 27.3
GTGGCGGGNG 37 20 286 443 108 4 33.4 27.4 0.9 26.5
GGCTCGNGGA 38 6 134 217 49 1 16.9 26.8 0.5 26.3
TCACGGCGGG 39 8 126 190 46 1 15.0 26.7 0.5 26.2
GGACGTCCCN 40 18 149 401 56 5 22.9 27.3 1.2 26.1
GTCGGNGGGT 41 4 78 118 27 0 9.7 25.7 0.0 25.7
TCGGCGGGGT 42 6 108 159 37 0 13.1 25.5 0.0 25.5
TACGGCAGGT 43 2 148 166 49 0 14.3 24.9 0.0 24.9
CCTCTTGGGG 44 16 264 385 89 2 28.3 25.2 0.5 24.7
CCCGTGCGGT 45 2 83 107 27 0 8.6 24.5 0.0 24.5
AGTGGCGGGN 46 10 250 357 83 2 25.8 24.9 0.6 24.4
ATACGGCGGG 47 10 133 151 44 1 11.5 24.9 0.7 24.2
NCTGGCGGGT 48 6 144 147 47 1 11.4 24.6 0.7 23.9
CNGTGGCGGG 49 18 231 338 76 3 22.8 24.8 0.9 23.9
NTCGGCGGGT 50 20 423 626 136 3 43.8 24.3 0.5 23.9
AGCGGNGGGT 51 10 167 243 52 0 18.4 23.7 0.0 23.7
GGCAGGCGGA 52 14 255 440 82 4 27.1 24.3 0.9 23.4
ACGGGAGGGC 53 4 120 132 38 1 9.6 24.1 0.8 23.3
CCTCTNGGGG 54 18 300 412 92 2 28.3 23.5 0.5 23.0
CCTCNTGGGG 55 18 296 430 90 2 28.9 23.3 0.5 22.9
TANCGGCGGG 56 32 384 601 120 6 36.6 23.8 1.0 22.8
GAGAGGCGGT 57 2 99 112 29 0 8.5 22.7 0.0 22.7
NGACGTCCCC 58 20 181 444 56 5 21.9 23.6 1.1 22.5
ACAGGCGGGG 59 8 144 221 44 2 13.7 23.4 0.9 22.5
NCGGCGGGGT 60 14 236 311 68 0 22.7 22.4 0.0 22.4
TANGGCAGGT 61 10 375 433 111 3 29.2 22.8 0.7 22.2
CNACGGCGGG 62 10 145 206 42 1 13.4 22.5 0.5 22.0
GTNGCGGGTG 63 12 177 258 52 2 15.7 22.7 0.8 21.9
GNACGTCCCC 64 20 190 414 57 5 20.5 23.1 1.2 21.9
GGNCGTCCCC 65 22 191 444 57 5 21.5 23.0 1.1 21.9
GGACGNCCCC 66 20 188 435 56 5 21.0 23.0 1.1 21.8
CCNCTTGGGG 67 18 312 424 89 2 27.3 22.2 0.5 21.7
GGCTCGCGNA 68 6 166 275 47 1 16.9 22.1 0.4 21.7
NTGTGGCGGG 69 26 398 584 115 5 34.3 22.4 0.8 21.6
NTACGGCGGG 70 28 363 509 104 5 29.5 22.3 1.0 21.3
GGCTCGCGGN 71 8 166 257 48 3 14.0 22.4 1.2 21.3
CCTNTTGGGG 72 18 328 433 91 2 27.2 21.7 0.5 21.3
CTGTGGCGGN 73 16 218 313 60 2 18.6 21.6 0.6 20.9
TGGCAGGCGA 74 4 141 208 39 2 11.5 21.7 1.0 20.7
TACGGCNGGT 75 10 276 346 74 2 20.9 21.1 0.6 20.6
GCTTAAACCC 76 16 209 246 58 3 14.2 21.7 1.2 20.5
TACCGGNGGT 77 4 136 139 35 0 9.6 20.5 0.0 20.5
TACCGGCGGT 78 4 136 139 35 0 9.6 20.5 0.0 20.5
CCTCNNGGGG 79 24 362 505 95 2 30.1 20.8 0.4 20.4
ATCGGNGGGT 80 14 279 373 75 3 21.3 21.2 0.8 20.4
TATGGCAGGT 81 8 227 267 62 3 15.4 21.5 1.1 20.3
GACTGGCGGG 82 18 242 326 64 2 19.0 20.9 0.6 20.3
ACCATGCGGT 83 6 244 390 63 1 22.6 20.5 0.3 20.3
ANTGGCGGGT 84 14 352 409 90 1 26.1 20.4 0.2 20.1
CGCGGNGGGT 85 4 108 127 27 0 8.3 20.0 0.0 20.0
CGCGGCGGGT 86 4 108 127 27 0 8.3 20.0 0.0 20.0
CGCCGTGGCG 87 8 120 154 30 0 9.9 20.0 0.0 20.0
TCACGGNGGG 88 12 185 246 47 1 14.4 20.3 0.4 19.9
GGNGGACGGG 89 30 478 610 122 4 34.1 20.3 0.7 19.7
ATNGGCGGGT 90 26 379 483 95 2 28.1 20.0 0.4 19.6
ATANGGCGGG 91 46 663 836 173 9 44.3 20.7 1.1 19.6
CGGCAGGGGT 92 4 103 135 25 0 8.4 19.5 0.0 19.5
CGGCGGGCGG 93 18 216 292 57 4 14.7 20.9 1.4 19.5
TGCGGCGGGT 94 4 157 217 39 1 12.2 19.9 0.5 19.4
TAATGGCGGG 95 12 145 187 36 1 10.6 19.9 0.5 19.4
GGACGTNCCC 96 20 224 486 58 6 20.3 20.6 1.2 19.3
NTGGCGGGGT 97 18 306 405 74 1 23.5 19.5 0.2 19.2
TGNGGCGGGG 98 10 189 261 47 2 13.8 19.9 0.8 19.2
TGCGGCGGGG 99 6 125 158 32 2 8.2 20.4 1.2 19.1
ACNGGCGGGT 100 12 337 423 82 2 23.8 19.6 0.5 19.1
TAACGGCAGG 101 6 176 177 43 1 10.4 19.6 0.6 19.1
NGCGGCGGGT 102 22 693 773 170 5 43.5 19.7 0.6 19.1
ATATGGNGGG 103 34 532 693 130 5 36.5 19.6 0.7 18.9
TCGGCGGCCC 104 8 116 155 27 0 9.2 18.9 0.0 18.9
TTAACGGCGG 105 8 197 251 47 1 14.1 19.3 0.4 18.9
NGTGGCTGGT 106 8 149 231 34 0 12.9 18.6 0.0 18.6
TGCGGCAGGT 107 12 227 277 54 2 14.5 19.2 0.7 18.5
AACGGCAGGT 108 10 357 401 87 5 20.1 19.6 1.2 18.4
ANNGGCGGGT 109 58 1169 1450 269 5 78.7 18.7 0.3 18.4
CNCGGCGGGT 110 14 348 421 82 3 21.9 19.1 0.7 18.4
GNCTCGCGGA 111 10 204 272 47 1 14.7 18.7 0.4 18.4
TATGGCTGGT 112 6 190 233 45 2 11.7 19.1 0.9 18.3
GNGGCGGGGT 113 8 139 143 31 0 8.8 18.2 0.0 18.2
TCATGGCTCG 114 2 95 157 21 0 8.3 18.1 0.0 18.1
GAGGCGGGCG 115 8 136 155 30 0 9.2 18.1 0.0 18.1
GTGGNGGGTG 116 16 227 313 52 2 15.4 18.6 0.6 18.0
ACGGGNGGGC 117 6 167 176 38 1 9.7 18.5 0.6 18.0
GGNGGGCGGA 118 16 304 373 69 2 19.5 18.5 0.5 18.0
NNCGGCGGGT 119 80 1849 2348 421 14 117.4 18.5 0.6 18.0
CGNGGCGGGT 120 10 263 280 60 2 14.8 18.6 0.7 17.9
GTNGGCGGGT 121 8 130 150 28 0 8.6 17.7 0.0 17.7
CGTGGNGGGT 122 8 130 195 28 0 10.4 17.7 0.0 17.7
ANCGGNGGGT 123 38 672 903 148 3 46.1 18.0 0.3 17.7
GTGTGGCTNG 124 8 144 158 31 0 9.3 17.7 0.0 17.7
GGCNCGCGGA 125 12 211 322 49 4 13.8 18.8 1.2 17.6
ACGGGAGGGN 126 8 172 184 38 1 9.8 18.1 0.5 17.6
GGCGGGCGGN 127 28 462 592 105 6 27.1 18.5 1.0 17.5
ATCGGCNGGT 128 28 708 863 156 5 42.8 18.1 0.6 17.5
TTCGGCGGGT 129 4 186 258 40 1 12.8 17.7 0.4 17.3
CGGCGGGNGG 130 24 325 458 74 6 19.2 18.5 1.3 17.3
AGCGNCGGGT 131 10 241 343 50 0 18.0 17.2 0.0 17.2
AGTNGCGGGA 132 14 388 437 83 2 22.4 17.6 0.5 17.2
NACGGCAGGT 133 18 656 744 142 5 36.3 17.8 0.7 17.1
NCTTAAACCC 134 20 272 327 61 4 14.6 18.3 1.2 17.1
AGTGGNGGGA 135 16 339 409 71 1 20.9 17.3 0.2 17.1
NTCGGNGGGT 136 34 669 906 143 5 42.3 17.6 0.5 17.1
ATGGCGGGGA 137 10 195 316 41 1 14.7 17.4 0.3 17.1
GCCGCGGGGN 138 6 156 168 32 0 9.2 17.0 0.0 17.0
AGTGGCGNGA 139 12 337 413 70 1 21.1 17.2 0.2 17.0
TNCGGCGGGT 140 16 442 599 93 3 27.8 17.4 0.5 16.9
AATGGCAGGT 141 6 215 231 45 1 11.9 17.3 0.4 16.9
NGGCGGGCGG 142 28 429 558 96 8 23.0 18.3 1.4 16.9
TGTGGCTNGT 143 10 193 276 41 2 12.3 17.5 0.7 16.8
GNGGCGGGCG 144 34 576 687 123 6 31.0 17.6 0.9 16.7
AGCGGCNGGT 145 24 661 873 135 3 41.4 17.0 0.3 16.6
TGGCGGGCGT 146 8 176 261 36 1 12.0 17.0 0.4 16.6
NTGGCGGGTG 147 22 343 478 73 5 19.8 17.5 1.0 16.5
GTCGNCGGGT 148 6 142 181 28 0 9.4 16.5 0.0 16.5
TCGGNGGGGT 149 10 208 240 41 0 12.7 16.5 0.0 16.5
GACTGGNGGG 150 22 319 421 66 3 18.4 17.1 0.7 16.4
TGGCGGCGGT 151 10 351 507 70 1 23.9 16.6 0.2 16.4
CNCCGTGGCG 152 10 153 186 30 0 9.7 16.4 0.0 16.4
TGGCGGCCGT 153 12 143 190 29 1 8.5 16.9 0.5 16.3
CCCGNGCGGT 154 4 144 169 28 0 8.6 16.3 0.0 16.3
TTCGGNGGGT 155 6 206 286 41 1 13.2 16.6 0.3 16.3
TATGGCNGGT 156 36 716 916 144 5 40.8 16.7 0.5 16.2
TATNGGCGGG 157 42 628 808 128 6 34.6 16.9 0.7 16.2
TATGGCGGGT 158 16 177 273 34 0 13.0 16.1 0.0 16.1
TTGTGGCAGG 159 12 249 334 52 4 13.5 17.3 1.2 16.1
TNGTGGCAGG 160 22 373 492 78 6 19.5 17.3 1.2 16.1
CCTCTTNGGG 161 22 453 545 90 3 24.7 16.6 0.5 16.0
TATTGGCGGG 162 8 192 229 39 2 9.8 16.9 0.9 16.0
TATGGCAGGA 163 4 234 289 48 3 12.1 17.0 1.0 16.0
GGCGGTTTTA 164 24 399 525 79 3 22.9 16.5 0.6 16.0
CGGCAGGGGG 165 6 143 159 27 0 8.2 15.9 0.0 15.9
GGCGGNCGGG 166 48 709 919 141 7 38.1 16.6 0.8 15.8
NGCGGNGGGT 167 34 932 1023 183 6 46.2 16.4 0.6 15.8
ACTGNCGGGT 168 12 303 326 58 1 15.7 16.1 0.3 15.8
ATGGNGGGGT 169 14 278 334 54 2 14.7 16.3 0.6 15.7
NTATGGCGGG 170 42 1124 1535 218 9 63.5 16.2 0.6 15.7
GGCGNACGGG 171 36 612 776 120 6 32.0 16.4 0.8 15.6
CNTCTTGGGG 172 26 473 595 92 4 25.0 16.3 0.7 15.6
TATCGGNGGG 173 28 401 567 78 4 22.6 16.3 0.7 15.6
TTACGGCTGG 174 10 217 294 40 0 14.0 15.6 0.0 15.6
ACTGGCGNGT 175 10 227 259 43 1 11.9 15.9 0.4 15.5
CCNCTNGGGG 176 30 530 652 103 5 27.0 16.3 0.8 15.5
GTGGCGNGCG 177 14 283 353 54 2 15.0 16.0 0.6 15.5
TNACGGCGGG 178 28 530 699 103 6 27.6 16.3 0.9 15.4
TATGGCGGGA 179 20 391 498 73 2 21.6 15.7 0.4 15.3
ATCGNCGGGT 180 16 445 529 84 3 22.7 15.9 0.6 15.3
AGCGGCTGGT 181 6 211 330 39 1 13.7 15.6 0.3 15.3
TTGTGGCGGT 182 6 226 266 42 1 11.7 15.7 0.4 15.3
ANCGGCAGGT 183 28 724 799 139 7 32.8 16.1 0.9 15.2
TATCGGCAGG 184 12 235 300 43 1 12.8 15.5 0.3 15.1
GGCGGTTTTG 185 22 536 613 99 3 26.5 15.6 0.5 15.1
GCTATGGCGG 186 12 152 209 27 0 9.6 15.1 0.0 15.1
GTATCGGCGG 187 16 214 244 39 1 10.7 15.4 0.4 15.0
NGNGGCGGGT 188 54 1277 1423 240 12 56.9 15.8 0.8 15.0
TANGGCTGGT 189 12 379 474 70 3 19.2 15.6 0.6 15.0
GTGGCGGGGN 190 12 149 246 27 1 9.6 15.3 0.4 14.9
TCACGNCGGG 191 12 262 321 47 1 13.9 15.2 0.3 14.9
TNACGGCTCG 192 10 215 231 40 2 9.4 15.7 0.9 14.8
ACTNGCGGGT 193 10 259 245 45 0 12.2 14.8 0.0 14.8
GGANGTCCCC 194 22 305 500 58 6 16.6 16.0 1.2 14.8
AGNGGCGGGA 195 24 676 857 126 8 32.1 15.7 0.9 14.8
GCGGCGGGCG 196 16 204 239 40 4 8.4 16.4 1.6 14.7
GGCGGCAGGT 197 10 236 261 42 1 11.4 15.1 0.4 14.7
TACAGGCTGG 198 16 231 273 42 2 11.0 15.4 0.7 14.7
ATNTGGCGGG 199 40 790 1017 142 6 39.5 15.2 0.6 14.6
ATATGGCNGG 200 60 1078 1373 192 7 54.2 15.1 0.5 14.6
TGCGGCNGGT 201 26 734 856 130 4 35.0 15.0 0.5 14.6
CGGNGGGCGG 202 24 332 415 62 5 14.9 15.7 1.2 14.5
ACGGCGGGCG 203 12 198 245 38 4 8.3 16.1 1.6 14.5
NACCGGCGGT 204 14 397 396 70 2 17.0 15.0 0.5 14.5
ATGGCGGGGN 205 28 633 851 113 6 31.4 15.1 0.7 14.4
TTATGGCGGG 206 6 316 479 56 3 17.4 15.1 0.6 14.4
CCTCTTGNGG 207 22 526 608 92 3 24.6 14.9 0.5 14.4
GGCNGGCGGA 208 48 1031 1344 189 16 45.5 15.5 1.2 14.3
ATTGGCGGGG 209 8 199 262 34 1 10.4 14.6 0.4 14.2
TATGGNGGGT 210 18 218 324 37 1 12.5 14.5 0.3 14.2
NTANGGCGGG 211 86 1817 2353 329 27 79.1 15.3 1.1 14.2
NACGGCGGGT 212 20 231 315 41 3 11.1 15.1 0.9 14.1
GGCGNGCGGA 213 24 599 731 106 7 25.9 15.0 0.9 14.1
GCGGCGNGGT 214 10 183 204 30 0 9.1 14.1 0.0 14.1
ANCGGCNGGT 215 100 2485 2962 427 18 111.1 14.7 0.6 14.1
ACNGGCGGGG 216 20 317 413 58 6 13.5 15.5 1.4 14.0
GCGGCGGGGN 217 30 453 569 75 1 23.5 14.2 0.2 14.0
TTACGGCAGG 218 6 214 278 37 2 10.3 14.7 0.7 14.0
TACGNCAGGT 219 10 319 342 52 0 15.3 14.0 0.0 14.0
TGNGGCTGGT 220 18 385 465 66 3 17.4 14.6 0.6 14.0
CTGNGGCGGG 221 22 472 545 79 2 21.8 14.3 0.4 14.0
CGGNAGGGGT 222 8 154 200 25 0 8.6 14.0 0.0 14.0
NCACGGCGGG 223 14 296 338 49 1 13.8 14.2 0.3 13.9
TANTGGCGGG 224 22 435 522 78 7 17.2 15.2 1.3 13.9
CCTCTTGGGN 225 32 540 682 90 3 25.9 14.3 0.4 13.8
TACCNGCGGT 226 6 242 284 40 1 11.4 14.2 0.4 13.8
TNGTGGCGGT 227 14 450 562 74 2 21.7 14.1 0.4 13.8
AGGGGCGGGN 228 8 164 257 27 1 9.3 14.1 0.4 13.7
TGCGGCGGGA 229 14 245 329 40 1 12.7 14.0 0.3 13.7
CGGGNAGAGT 230 6 194 230 32 1 9.0 14.2 0.4 13.7
TGGCGGCTCC 231 16 272 424 45 2 14.9 14.2 0.5 13.7
GGCGGNCGGA 232 26 582 682 100 7 23.4 14.7 1.0 13.6
TTANGGCGGG 233 22 488 715 88 12 20.5 15.3 1.7 13.6
AGTGNCGGGA 234 20 507 602 82 2 23.4 13.9 0.3 13.6
TGCGGNGGGT 235 6 273 338 44 1 13.1 13.9 0.3 13.6
GTGGCGGGCN 236 16 324 414 56 5 13.5 14.7 1.2 13.5
TCNCGGCGGG 237 14 318 385 52 2 14.2 14.1 0.5 13.5
AGGCCNGGGT 238 6 179 214 29 1 8.1 13.9 0.5 13.5
TTACGGCNGG 239 30 665 876 107 4 31.2 13.9 0.5 13.4
ATCGGCTGGT 240 8 353 391 57 2 14.8 13.9 0.5 13.4
NGCGGCAGGT 241 34 765 888 124 5 32.3 13.9 0.6 13.4
ATATNGCGGG 242 62 922 1122 149 6 40.3 13.9 0.5 13.4
CGCCGTGGNG 243 10 187 218 30 1 8.3 13.8 0.5 13.4
NGTGGCGGGA 244 16 482 536 79 4 18.9 14.1 0.7 13.3
CTTGTCTATT 245 8 156 205 24 0 8.3 13.3 0.0 13.3
NTCGNCGGGT 246 38 975 1203 154 4 44.7 13.6 0.3 13.3
GTGGCNGGCG 247 26 525 734 84 4 25.0 13.8 0.5 13.3
TGGCGGTTTT 248 26 503 614 80 3 22.1 13.7 0.5 13.2
TATGGCAGGN 249 28 863 1098 144 12 34.5 14.3 1.1 13.2
NATCGGCGGG 250 54 911 1148 145 6 40.1 13.7 0.5 13.2
GNTCAGGGGG 251 10 191 198 29 0 8.5 13.2 0.0 13.2
AGGAGCGGGT 252 6 198 245 31 1 8.9 13.5 0.4 13.1
CGTNGNGGGT 253 12 179 250 28 1 8.9 13.5 0.4 13.1
TGGCGGGNGT 254 20 398 496 62 2 17.9 13.5 0.4 13.1
ANATGGCGGG 255 48 1005 1221 162 10 40.0 13.9 0.8 13.1
CCGGGGAGGG 256 18 265 296 42 2 10.5 13.7 0.7 13.0
CGGCNGGGGG 257 18 292 355 48 4 11.1 14.1 1.1 13.0
ACGGGAGGNC 258 6 231 260 38 3 8.5 14.1 1.1 13.0
ATGNCGGGGT 259 16 422 494 64 1 18.9 13.2 0.2 13.0
TANGGCNGGT 260 68 1510 1784 236 10 61.3 13.5 0.6 13.0
TTACGNCGGG 261 16 222 295 36 3 9.1 14.0 1.0 12.9
CNCGTGCGGT 262 10 195 231 29 0 9.4 12.9 0.0 12.9
GTGTGGCNGG 263 22 391 400 62 3 14.2 13.7 0.7 12.9
GGCGGGNGGA 264 18 486 563 79 6 18.1 14.0 1.1 12.9
GACTNGCGGG 265 26 410 510 64 3 17.4 13.5 0.6 12.9
NNGTGGCGGG 266 54 1012 1283 159 9 41.6 13.6 0.7 12.9
TGGCGNCGGT 267 12 501 675 76 2 23.9 13.2 0.3 12.9
NATGGCGGGT 268 30 569 745 88 4 25.0 13.4 0.5 12.9
TGGCTGGCGT 269 10 222 265 36 3 8.4 14.0 1.1 12.8
TATGGCGGGN 270 42 1033 1364 155 3 49.0 13.0 0.2 12.8
GCGGCCGCGG 271 16 272 329 41 1 12.0 13.1 0.3 12.8
GTTCNGGGGG 272 8 198 215 29 0 8.7 12.8 0.0 12.8
CNCGGNGGGT 273 26 528 594 82 4 20.3 13.4 0.7 12.8
CGGNGGGNGG 274 32 494 644 79 7 19.2 13.8 1.1 12.7
ANCGNCGGGT 275 50 1080 1359 163 6 46.1 13.1 0.4 12.7
ACTGGCAGGT 276 6 220 269 33 1 9.5 13.0 0.4 12.7
NGCGGCNGGT 277 110 3026 3381 459 18 115.3 13.2 0.5 12.6
GTGGCNGGTG 278 26 454 549 70 4 17.9 13.4 0.7 12.6
GACNGGCGGG 279 38 599 692 91 4 23.5 13.2 0.6 12.6
AAACGGCGGG 280 14 216 279 33 2 9.0 13.3 0.7 12.5
CGGCAGGCGG 281 12 315 432 48 3 13.5 13.2 0.7 12.5
CANCGGCGGT 282 22 461 558 71 5 17.3 13.3 0.9 12.5
TNTGGCTGGT 283 24 555 690 82 3 22.9 12.9 0.4 12.4
NTGTGGNGGG 284 50 803 1048 121 7 32.4 13.1 0.7 12.4
GNCGGCGGGT 285 28 716 762 109 6 25.0 13.2 0.8 12.4
TNGCGGCTCG 286 12 191 211 27 0 8.2 12.4 0.0 12.4
NCCGGCGGGT 287 18 502 634 74 3 20.9 12.8 0.5 12.4
GGACNTCCCC 288 22 379 631 59 7 16.6 13.5 1.1 12.4
ACNGGNGGGT 289 24 557 662 84 5 21.0 13.1 0.7 12.4
NATGGCAGGT 290 26 806 875 122 7 28.0 13.1 0.8 12.4
NNTGGCGGGT 291 78 1655 1969 247 13 62.3 13.0 0.7 12.3
GGACGTCCNC 292 26 380 603 60 8 15.5 13.6 1.3 12.3
GTGGCGGNCG 293 22 522 614 77 4 19.5 12.9 0.6 12.2
NTNGGCGGGT 294 74 1519 1794 220 8 59.1 12.7 0.4 12.2
TTNGGCGGGT 295 16 530 594 77 3 19.8 12.7 0.5 12.2
GGNGGCGGGT 296 18 436 384 66 4 12.5 13.1 1.0 12.1
TATCGNCGGG 297 32 559 739 80 3 23.8 12.5 0.4 12.1
TTCGNCGGGT 298 8 299 388 42 1 13.1 12.3 0.3 12.1
GCAGGCGGGT 299 14 212 245 29 0 9.2 12.0 0.0 12.0
GGCGGANGGG 300 46 861 1061 126 8 31.7 12.8 0.7 12.0
GNGTGGCGGG 301 20 322 410 48 4 11.7 13.0 1.0 12.0
ANGGCGGGGT 302 20 408 448 58 2 15.1 12.4 0.4 12.0
TATGGCTGGC 303 10 278 327 39 1 11.2 12.3 0.3 12.0
GGNGGNCGGG 304 62 1106 1240 161 9 38.3 12.7 0.7 12.0
TNCGGNGGGT 305 28 740 889 104 3 29.5 12.3 0.3 12.0
CCGNGGAGGG 306 20 292 326 42 2 10.5 12.6 0.6 12.0
NNACGGCGGG 307 84 1641 2002 241 17 57.9 12.8 0.8 12.0
GGCGGCGGGT 308 12 365 293 56 4 9.2 13.3 1.3 12.0
GGCGGNGGGT 309 14 384 315 60 5 9.6 13.5 1.6 12.0
TGTGGCNGGT 310 24 469 570 71 7 15.7 13.1 1.2 11.9
CACGGCGGGN 311 14 342 398 53 6 10.8 13.4 1.5 11.9
GGCTNGCGGA 312 38 935 1081 140 12 30.4 13.0 1.1 11.9
CCTTNGGGGG 313 16 148 321 20 0 9.6 11.9 0.0 11.9
CCTTCGGGGG 314 16 148 321 20 0 9.6 11.9 0.0 11.9
AACACGTGGG 315 20 262 421 41 7 9.7 13.5 1.6 11.9
ACGNGAGGGC 316 12 284 271 41 2 9.0 12.6 0.7 11.9
TACGGNAGGT 317 6 411 397 58 2 13.4 12.4 0.5 11.9
ACTGGCGGGN 318 34 665 755 102 11 20.2 13.3 1.4 11.9
TAACGGCNGG 319 18 519 493 75 4 15.6 12.6 0.8 11.8
TACCGGCGGN 320 10 388 393 52 0 15.0 11.8 0.0 11.8
TACGNCGGGC 321 16 294 355 49 9 8.3 14.3 2.5 11.8
ACTGGCNGGT 322 22 533 624 79 7 17.3 12.9 1.1 11.8
TATCGGCNGG 323 80 1386 1486 190 4 50.6 12.1 0.3 11.8
GCGGCTCGCC 324 10 188 272 26 1 8.5 12.1 0.4 11.8
CTTCGGCGGT 325 12 248 297 34 1 9.8 12.1 0.3 11.7
TACGGCGGGN 326 28 405 503 64 10 12.1 13.6 1.9 11.7
TGCAGGCGGG 327 10 261 302 39 4 8.4 13.0 1.3 11.7
AGTGGCNGGA 328 18 744 766 101 2 26.5 12.0 0.3 11.7
ACAGGNGGGG 329 12 300 365 45 5 9.8 13.0 1.4 11.7
CANCGGCGGG 330 38 634 797 88 4 24.2 12.2 0.5 11.7
ANACGGCGGG 331 32 578 655 82 5 19.3 12.4 0.8 11.7
NAACGGCGGG 332 26 559 696 80 6 19.7 12.5 0.9 11.7
GGCAGGNGGA 333 36 854 1058 122 9 29.7 12.5 0.8 11.7
CCCNGCGGGT 334 10 241 278 34 2 8.5 12.4 0.7 11.6
GANTGGCGGG 335 48 821 1067 118 10 28.9 12.6 0.9 11.6
TANGGCAGGA 336 10 437 513 63 5 14.4 12.6 1.0 11.6
TANCGGCAGG 337 26 671 771 90 2 25.5 11.8 0.3 11.6
CGGCGGGTTT 338 16 398 517 54 2 16.0 11.9 0.4 11.6
CGGCGGGGGN 339 16 327 401 49 6 10.3 13.0 1.5 11.6
NGCGGCGGGG 340 30 458 564 64 4 16.3 12.3 0.7 11.6
GAGGCGNGCG 341 14 245 272 32 0 9.7 11.6 0.0 11.6
TGGCGGNTCC 342 18 325 485 45 3 13.5 12.2 0.6 11.5
CCNGGGAGGG 343 20 287 323 42 4 8.8 12.8 1.2 11.5
CNCGNCGGGT 344 30 632 710 87 4 21.7 12.1 0.6 11.5
NNGGCGGGGT 345 62 1218 1498 164 5 46.9 11.9 0.3 11.5
GATTGGCGGG 346 18 310 430 45 5 11.1 12.7 1.1 11.5
ANTGGCGGGA 347 56 1426 1574 202 14 44.9 12.4 0.9 11.5
TANCGGCGGT 348 44 707 825 93 1 28.1 11.6 0.1 11.5
TANGGCGGGA 349 30 576 713 79 4 21.2 12.1 0.6 11.5
TGCGGCGGGN 350 44 813 993 113 7 28.4 12.2 0.7 11.5
GGCGNCAGGT 351 14 347 400 46 1 13.2 11.7 0.2 11.5
ANTGGCAGGT 352 20 625 709 83 2 23.1 11.7 0.3 11.4
NACGGCGGGG 353 8 248 321 35 3 8.7 12.4 0.9 11.4
GGACGTCNCC 354 26 390 602 57 8 14.0 12.8 1.3 11.4
GTGGNGGGCG 355 16 387 409 56 5 11.3 12.6 1.2 11.4
AGNGGCGGGN 356 76 1619 2053 224 15 56.8 12.2 0.7 11.4
AGGNGCGGGT 357 12 302 370 40 1 11.7 11.7 0.3 11.4
CNCCGGCGGT 358 12 239 276 33 2 8.2 12.1 0.7 11.4
TATGGCGGTG 359 14 278 266 37 1 8.8 11.7 0.4 11.4
TAGNGGCGGT 360 14 227 286 29 0 9.8 11.3 0.0 11.3
TGGCGGTNGG 361 20 391 489 55 5 13.1 12.3 1.0 11.3
NCGGGGAGGG 362 22 365 381 49 2 11.9 11.8 0.5 11.3
TTGCGGCGGG 363 16 244 352 32 1 10.6 11.6 0.3 11.3
GCCGCGGNGG 364 20 494 509 63 0 18.5 11.3 0.0 11.3
TACCGNCGGT 365 16 298 336 38 0 11.6 11.3 0.0 11.3
GGCGGCNGGT 366 36 1089 1081 149 8 32.2 12.0 0.7 11.3
GGNGGNGGGT 367 22 482 425 70 6 11.9 12.7 1.4 11.3
NCNGGCGGGT 368 60 1441 1706 194 10 49.3 11.9 0.6 11.3
AANGGCAGGT 369 36 1004 1076 137 8 31.1 12.0 0.7 11.3
NCTGGNGGGT 370 16 379 335 51 2 10.8 11.9 0.6 11.3
CGNCAGGGGT 371 18 347 410 44 0 14.3 11.3 0.0 11.3
NCGGGAGGGC 372 12 326 355 46 4 9.8 12.4 1.1 11.3
ATNGGNGGGT 373 42 798 902 109 7 25.6 12.0 0.8 11.2
AGGCGGCGGT 374 10 386 454 51 2 13.8 11.7 0.4 11.2
CGGCTCGCGN 375 12 244 271 32 1 8.5 11.6 0.4 11.2
TATGGCNGGA 376 36 1016 1161 134 5 35.2 11.7 0.4 11.2
TANNGGCGGG 377 98 1783 2126 246 20 56.0 12.1 0.9 11.2
GGNTCGCGGA 378 14 327 425 48 7 9.8 12.8 1.6 11.2
GGCGGACGGN 379 40 941 1116 127 8 31.1 11.9 0.7 11.2
ATCNGCGGGT 380 28 617 743 85 7 19.9 12.1 0.9 11.2
TCGNCGGGGT 381 16 325 403 46 5 10.2 12.4 1.2 11.2
AATCGGCGGG 382 12 246 304 34 3 8.2 12.1 1.0 11.2
AGTGGNGGGN 383 32 897 1047 117 4 31.8 11.5 0.4 11.2
AGGAGNGGGT 384 8 254 283 33 1 8.8 11.5 0.4 11.1
CGGCNGGCGG 385 42 966 1108 132 10 29.7 12.0 0.9 11.1
ACCNTGCGGT 386 16 503 624 66 3 18.0 11.6 0.5 11.1
TGGNGGCGGT 387 18 609 803 81 5 22.1 11.7 0.6 11.1
GNCGGACGGG 388 66 924 1081 124 8 29.8 11.8 0.7 11.1
GGCGGACGNG 389 44 893 1022 121 9 27.4 11.9 0.9 11.1
GNCTGGCGGG 390 32 525 675 72 7 17.0 12.1 1.0 11.0
ANCGGCTGGT 391 28 934 1139 124 8 31.0 11.7 0.7 11.0
AGNGGNGGGT 392 20 757 885 97 3 26.9 11.4 0.3 11.0
TANCGGCTCG 393 20 412 384 51 0 13.9 11.0 0.0 11.0
TTACGGNGGG 394 20 259 335 33 1 10.1 11.3 0.3 11.0
TNGGCGGGGT 395 22 454 595 58 2 17.5 11.3 0.3 11.0
NTGGCGGGGA 396 30 650 881 84 4 24.6 11.4 0.5 11.0
ACGGCGGTTA 397 10 198 315 26 2 8.2 11.6 0.6 11.0
TANGGCGGGT 398 28 317 421 40 1 12.7 11.2 0.2 11.0
AACGNCAGGT 399 18 802 825 111 10 21.3 12.2 1.2 11.0
TATCGGCTGG 400 26 537 492 66 0 17.8 10.9 0.0 10.9
CGGNAGGGGG 401 10 236 237 29 0 8.4 10.9 0.0 10.9
GGCGGGCGNA 402 20 497 550 72 10 12.7 12.7 1.8 10.9
AGCGGCGGGN 403 38 796 995 102 5 27.7 11.4 0.5 10.9
ANTGGCGGGN 404 126 3002 3510 398 30 90.6 11.7 0.8 10.9
TGNGGCAGGT 405 28 677 686 86 3 20.9 11.3 0.4 10.8
AGGAGCGNGT 406 10 272 350 35 2 9.7 11.4 0.6 10.8
GTGGCGGGNN 407 54 1127 1394 148 11 35.9 11.6 0.8 10.8
GNNGGCGGGT 408 62 1265 1409 162 8 39.5 11.4 0.6 10.8
CANGGCGGGT 409 22 447 566 58 4 15.0 11.5 0.7 10.8
TANGGCGGGN 410 86 1732 2167 225 16 55.8 11.5 0.7 10.8
NGCGNCGGGT 411 58 1434 1537 182 8 44.0 11.3 0.5 10.7
CNACGGNGGG 412 18 357 413 44 1 12.7 11.0 0.2 10.7
TANCGGNGGG 413 54 937 1236 125 13 29.3 11.8 1.0 10.7
CNTCTNGGGG 414 44 759 838 98 6 22.8 11.4 0.7 10.7
TTGTGGCGGN 415 28 655 779 86 7 19.8 11.6 0.9 10.7
NGTGGCGGGN 416 54 1187 1396 156 13 35.0 11.6 0.9 10.7
CCCGTGCGNT 417 8 251 293 30 0 9.7 10.7 0.0 10.7
ATNGCGGGGT 418 22 451 539 57 3 14.9 11.2 0.6 10.7
ACTNGNGGGT 419 20 415 422 52 2 12.6 11.1 0.5 10.7
CTGTGGCNGG 420 22 576 629 71 2 18.9 11.0 0.3 10.7
AACNCGTGGG 421 22 297 463 41 7 9.6 12.1 1.5 10.6
AGCGGCGGGA 422 8 278 366 35 2 9.8 11.2 0.5 10.6
ATTGGCGGGN 423 40 1076 1310 139 11 32.9 11.4 0.8 10.6
TCGGCGNGGT 424 16 470 528 58 2 15.5 11.0 0.4 10.6
TAANGGCGGG 425 24 466 507 61 5 13.1 11.6 1.0 10.6
TGGCGGNGGT 426 26 734 906 91 4 25.0 11.0 0.4 10.6
TCNGCGGGGT 427 18 320 388 42 4 9.7 11.6 1.0 10.6
AACGGCNGGT 428 34 826 895 108 9 22.6 11.6 1.0 10.6
GGCGGNTCCA 429 14 338 379 41 1 11.5 10.8 0.3 10.6
NTGTGGCGGT 430 14 397 424 48 1 13.1 10.8 0.2 10.6
GGCTTGCGGA 431 12 346 390 43 2 11.1 11.1 0.5 10.5
AACGGCGGGN 432 26 568 701 71 4 18.8 11.1 0.6 10.5
ATATGGCTGG 433 16 388 427 48 2 12.2 11.0 0.5 10.5
CACGGCNGGT 434 12 292 446 36 2 11.5 11.0 0.4 10.5
GAGAGGNGGT 435 12 289 347 34 0 11.2 10.5 0.0 10.5
ATCGGCGGGN 436 54 926 1145 116 7 29.8 11.1 0.6 10.5
TNGGCGGCCC 437 18 321 350 40 2 9.8 11.1 0.6 10.5
TNGCGGCGGT 438 28 693 929 84 3 25.6 10.8 0.3 10.5
TTGTGGCNGG 439 32 680 791 86 6 20.4 11.2 0.8 10.5
GTGGCGGNTC 440 6 231 269 27 0 8.7 10.5 0.0 10.5
CATCGGCGGG 441 16 299 352 36 1 10.3 10.7 0.3 10.5
GGCNGACGGG 442 46 921 1093 117 9 27.4 11.3 0.8 10.5
GCGNCGGGGT 443 14 257 269 30 0 8.9 10.5 0.0 10.5
AGNGGCNGGT 444 56 1253 1621 153 7 43.2 10.9 0.4 10.5
TGCGNCGGGT 445 14 333 383 41 2 10.6 11.0 0.5 10.4
GGCGGNCGGN 446 132 2712 3142 341 23 79.7 11.2 0.7 10.4
GGCGGACNGG 447 44 963 1108 123 10 27.5 11.3 0.9 10.4
CCTNNTGGGG 448 38 804 919 102 8 22.8 11.3 0.9 10.4
ANCGGCGGGN 449 136 2595 3212 323 22 80.1 11.1 0.7 10.4
ACGGCGGTTT 450 18 422 476 50 1 14.3 10.6 0.2 10.4
TATGGNAGGT 451 20 520 567 67 6 14.0 11.4 1.0 10.4
GGCTCNCGGA 452 12 386 516 51 7 11.1 11.7 1.3 10.3
ATGGCNGGGT 453 20 667 701 78 1 21.6 10.5 0.1 10.3
NGGCAGGGGG 454 20 404 404 49 2 11.6 10.8 0.5 10.3
GNGGCGGGNG 455 90 1870 2157 231 15 54.5 11.0 0.7 10.3
TNTCGGCGGG 456 46 783 961 96 6 24.6 10.9 0.6 10.3
AACGGCAGGC 457 8 327 363 42 4 8.7 11.4 1.1 10.3
CNTGGCGGGT 458 24 564 645 69 4 16.9 10.9 0.6 10.3
GGCGGTTCTT 459 16 291 394 37 4 9.0 11.3 1.0 10.3
GGCGGTTTTN 460 104 2206 2501 281 27 57.8 11.3 1.1 10.2
ATGGCGNGGT 461 18 518 530 59 0 17.2 10.2 0.0 10.2
AGGCTCGCGN 462 14 264 348 30 0 10.5 10.2 0.0 10.2
TNNGGCGGGT 463 78 1623 1927 198 13 48.0 10.9 0.7 10.2
ATCGGCGNGT 464 34 872 954 108 8 23.8 11.0 0.8 10.2
CTGNGGNGGG 465 30 677 757 80 3 20.9 10.6 0.4 10.2
GCGGCGGGNG 466 36 624 726 76 5 18.4 10.9 0.7 10.2
TNTGGCGGGT 467 36 625 748 77 6 18.1 11.0 0.8 10.2
GACTGNCGGG 468 30 638 730 82 9 16.5 11.4 1.2 10.2
TATGGCTGGN 469 32 864 1007 102 4 27.3 10.6 0.4 10.2
CCNNTTGGGG 470 34 769 859 92 5 22.4 10.7 0.6 10.1
ACGGCGGGNG 471 14 303 375 39 5 8.2 11.4 1.3 10.1
NCAGGCGGGT 472 26 589 698 68 2 19.4 10.4 0.3 10.1
NNCGGCAGGT 473 110 2745 3061 326 17 78.5 10.6 0.6 10.1
CCTNTNGGGG 474 48 846 958 101 6 24.3 10.7 0.6 10.0
TTACGGCTNG 475 26 473 526 55 2 14.2 10.4 0.4 10.0
ATTGGCGGGA 476 18 469 517 59 6 11.9 11.2 1.1 10.0
TATGGCNGGN 477 134 3481 4249 413 25 104.0 10.6 0.6 10.0
AACGGNAGGT 478 28 765 788 96 9 18.3 11.1 1.1 10.0
TTGTGGCANG 479 20 439 534 56 7 11.7 11.3 1.3 10.0
TGCGNCGGGA 480 20 334 439 40 3 10.7 10.7 0.7 10.0
NANCGGCGGG 481 136 2621 3195 319 27 73.5 10.9 0.8 10.0
GCTTANACCC 482 32 487 473 58 3 12.8 10.6 0.6 10.0
CGGCAGGGGN 483 22 604 667 75 7 15.5 11.0 1.0 10.0
