# Supplementary material for: Discovering motifs that induce sequencing errors
Source: BMC Bioinformatics. 2013 Apr 10;14(Suppl 5):S1. doi: 10.1186/1471-2105-14-S5-S1 (PMC3622629; doi:10.1186/1471-2105-14-S5-S1)
Supplement: Additional File 7 — Full list of (10,2)-motifs for dataset GAIIx-hg. All (10,2)-motifs found in dataset GAIIx-hg (after filtering). [file 1471-2105-14-S5-S1-S7.CSV]

#Context rank occurrences FM RM FMM RMM -log(pvalue) FER(%) RER(%) ERD(%)
TATGGCGGGT 1 34 19 70 25 0 12.8 56.8 0.0 56.8
AGTGGCGGGT 2 224 135 397 92 1 44.9 40.5 0.3 40.3
TGTGGCGGGT 3 100 90 296 63 5 27.8 41.2 1.7 39.5
AGTGGCAGGT 4 694 859 1826 570 9 221.3 39.9 0.5 39.4
TACGGCAGGT 5 54 65 132 40 0 16.4 38.1 0.0 38.1
AATGGCGGGT 6 58 79 145 47 1 16.7 37.3 0.7 36.6
TATGGCAGGT 7 364 499 1033 283 3 113.0 36.2 0.3 35.9
TAGTGGCGGT 8 56 45 128 25 0 12.7 35.7 0.0 35.7
AGTGGCNGGT 9 2146 2648 5355 1428 20 inf 35.0 0.4 34.7
ANCGGCGGGT 10 96 81 189 42 0 19.2 34.1 0.0 34.1
NACGGCGGGT 11 56 83 184 44 1 18.0 34.6 0.5 34.1
ANTGGCGGGT 12 378 352 808 184 2 79.5 34.3 0.2 34.1
CACGGCGGGT 13 28 45 109 24 1 10.0 34.8 0.9 33.9
AGCGGCGGGT 14 54 49 122 25 0 11.9 33.8 0.0 33.8
AGTGGCTGGT 15 1138 1463 2965 757 10 297.5 34.1 0.3 33.8
TTGTGGCGGT 16 56 74 159 35 0 15.3 32.1 0.0 32.1
ATCGGCTGGT 17 52 64 118 30 0 11.9 31.9 0.0 31.9
TATGGCNGGT 18 804 1223 2152 547 7 199.1 30.9 0.3 30.6
ACTGGCGGGT 19 48 59 147 25 0 12.1 29.8 0.0 29.8
AGCGGCAGGT 20 108 168 310 73 2 26.4 30.3 0.6 29.6
TANTGGCGGT 21 144 192 382 81 2 31.2 29.7 0.5 29.1
TAATGGCGGT 22 28 71 113 30 1 9.7 29.7 0.9 28.8
TACGGCNGGT 23 108 153 253 63 1 22.1 29.2 0.4 28.8
TGTGGCAGGT 24 680 1000 1809 408 5 153.5 29.0 0.3 28.7
TATGGCTGGT 25 380 596 960 234 3 81.5 28.2 0.3 27.9
CAGTGGCGGT 26 120 168 273 64 0 24.0 27.6 0.0 27.6
ANTGGCAGGT 27 2104 3454 5524 1301 16 inf 27.4 0.3 27.1
AGTGGCGGGA 28 600 627 923 243 9 71.4 27.9 1.0 27.0
NAGTGGCGGT 29 288 356 694 127 0 54.0 26.3 0.0 26.3
AACGGCAGGT 30 82 119 194 42 0 15.9 26.1 0.0 26.1
GANCGGCGGT 31 52 118 169 42 1 13.1 26.2 0.6 25.7
TGTGGCNGGT 32 1672 2740 4441 967 25 inf 26.1 0.6 25.5
ACAGGCGGGT 33 110 143 272 49 0 20.6 25.5 0.0 25.5
TTATGGCGGG 34 42 74 108 25 0 8.8 25.3 0.0 25.3
AGTGGCGGGN 35 1748 1690 2907 591 22 197.6 25.9 0.8 25.2
TGCGGCGGGT 36 46 54 216 18 0 11.6 25.0 0.0 25.0
ANCGGCAGGT 37 322 529 785 180 4 57.7 25.4 0.5 24.9
TGTGGCTGGT 38 816 1448 2150 494 14 153.3 25.4 0.6 24.8
ANTGGCNGGT 39 5264 8659 13664 2838 41 inf 24.7 0.3 24.4
AGTGGCGGGC 40 732 682 1135 227 12 70.9 25.0 1.0 23.9
ANTGGCTGGT 41 2482 4183 6689 1332 21 inf 24.2 0.3 23.8
ATCGGCNGGT 42 134 181 265 59 2 18.0 24.6 0.7 23.8
GAGTGGCGGT 43 72 64 168 20 0 10.3 23.8 0.0 23.8
AACGGCNGGT 44 162 249 346 80 2 24.4 24.3 0.6 23.7
CATGGCGGGT 45 98 180 308 56 0 22.1 23.7 0.0 23.7
TATGGCGGGN 46 158 219 358 73 5 21.5 25.0 1.4 23.6
ACNGGCGGGT 47 222 263 527 81 0 35.5 23.5 0.0 23.5
TTTTCGTAGC 48 66 216 213 74 5 13.8 25.5 2.3 23.2
AGNGGCGGGT 49 736 751 1548 234 9 90.3 23.8 0.6 23.2
TTATGGCTTG 50 470 872 1311 264 3 90.3 23.2 0.2 23.0
ATTGGCAGGT 51 386 716 967 215 4 65.9 23.1 0.4 22.7
TAGTGGCGGG 52 668 856 1037 258 5 72.1 23.2 0.5 22.7
AGCGGCNGGT 53 450 606 1085 182 5 66.3 23.1 0.5 22.6
NAGCGGCGGT 54 124 187 340 56 2 20.3 23.0 0.6 22.5
AGAGGCGGGT 55 288 285 626 85 4 33.9 23.0 0.6 22.3
TATGGCGGGA 56 54 94 123 27 0 8.9 22.3 0.0 22.3
TAGTGGCTAC 57 488 745 1245 216 3 79.1 22.5 0.2 22.2
NATGGCGGGT 58 358 636 891 185 3 59.1 22.5 0.3 22.2
NGTGGCTGGT 59 2708 4642 7125 1351 31 inf 22.5 0.4 22.1
ANCGGCNGGT 60 910 1332 2076 384 9 128.3 22.4 0.4 21.9
AGTNGCGGGT 61 326 368 617 103 1 38.8 21.9 0.2 21.7
TAGTGGCTGT 62 494 946 1341 269 7 82.9 22.1 0.5 21.6
AATGGCAGGT 63 556 1033 1524 285 2 99.0 21.6 0.1 21.5
TAACGGCAGG 64 56 121 158 33 0 11.0 21.4 0.0 21.4
ACTGGCAGGT 65 468 846 1207 231 1 79.7 21.4 0.1 21.4
ACCGGCAGGT 66 60 137 156 37 0 11.0 21.3 0.0 21.3
CACTGGCGGT 67 54 93 175 25 0 10.6 21.2 0.0 21.2
GAGTGGCTAC 68 230 389 611 107 3 35.8 21.6 0.5 21.1
TAGTGGCGGN 69 828 1095 1391 309 13 81.6 22.0 0.9 21.1
CANCGGCGGT 70 88 105 215 28 0 12.5 21.1 0.0 21.1
TGTGGCGGGA 71 122 201 344 55 2 19.2 21.5 0.6 20.9
TNGCGGCGGT 72 72 92 171 24 0 10.1 20.7 0.0 20.7
AGTGGCTNGT 73 2138 3229 5668 859 23 268.5 21.0 0.4 20.6
TAGNGGCTCG 74 156 213 348 59 4 18.0 21.7 1.1 20.6
TTGTGGCTTG 75 610 1076 1652 282 6 94.9 20.8 0.4 20.4
ACTGGCTGGT 76 438 841 1204 222 6 69.3 20.9 0.5 20.4
ANAGGCGGGT 77 498 636 1184 167 5 62.7 20.8 0.4 20.4
TAGTGGCTTG 78 410 656 1068 170 3 60.8 20.6 0.3 20.3
GAGGCGGGGT 79 614 995 1279 256 4 77.5 20.5 0.3 20.2
ANTGGCGGGA 80 918 1130 1656 302 16 86.7 21.1 1.0 20.1
TTATGGCTAC 81 390 725 998 186 3 59.3 20.4 0.3 20.1
TATGGCAGGA 82 460 906 1355 232 5 76.7 20.4 0.4 20.0
GCCGGCGGGT 83 44 104 151 26 0 9.4 20.0 0.0 20.0
ANCGGCTGGT 84 424 609 995 157 5 53.4 20.5 0.5 20.0
AGNGGCAGGT 85 2798 5026 7614 1292 36 inf 20.4 0.5 20.0
TAGTNGCGGG 86 740 1017 1210 260 5 73.0 20.4 0.4 19.9
TANTGGCGGG 87 830 1160 1405 303 11 79.4 20.7 0.8 19.9
ACTGGCNGGT 88 1022 1901 2701 480 7 157.3 20.2 0.3 19.9
AGTGGCAGGN 89 3686 6564 9714 1655 40 inf 20.1 0.4 19.7
TATGGCAGGN 90 1546 3011 4539 751 12 255.1 20.0 0.3 19.7
TANTGGCTCG 91 166 286 346 75 4 18.7 20.8 1.1 19.6
TAGTGGCTAG 92 218 354 588 89 3 30.7 20.1 0.5 19.6
ANNGGCGGGT 93 1344 1727 2976 427 13 151.3 19.8 0.4 19.4
AGAGGCAGGT 94 1154 2236 3227 549 11 177.8 19.7 0.3 19.4
TNCGGCGGGT 95 72 102 284 25 1 12.3 19.7 0.4 19.3
ATTGGCNGGT 96 814 1611 2163 390 4 125.7 19.5 0.2 19.3
TNTGGCGGGT 97 292 427 762 107 6 36.2 20.0 0.8 19.3
AGCGGCGGGA 98 76 84 149 20 0 8.2 19.2 0.0 19.2
ATGTGGCGGT 99 56 93 163 22 0 9.0 19.1 0.0 19.1
ANTGGCGGGN 100 2846 3497 5379 861 37 229.8 19.8 0.7 19.1
AGCGGCTGGT 101 250 329 589 80 3 28.9 19.6 0.5 19.1
AGNGGCTGGT 102 2904 4956 7726 1184 23 inf 19.3 0.3 19.0
NANCGGCGGT 103 244 361 617 89 5 29.2 19.8 0.8 19.0
AGTGGCGGNC 104 916 974 1580 240 13 75.2 19.8 0.8 19.0
TAGTGGCTNG 105 1286 2275 3234 551 19 166.3 19.5 0.6 18.9
AGTGGCGGNT 106 436 450 842 106 2 42.0 19.1 0.2 18.8
AGTNGCGGGA 107 754 1011 1334 247 11 67.8 19.6 0.8 18.8
AGNGGCNGGT 108 6802 11576 17674 2731 71 inf 19.1 0.4 18.7
TAGTGGCAGG 109 598 1217 1500 289 8 80.6 19.2 0.5 18.7
AGTNGCGGGC 110 838 936 1367 227 12 65.8 19.5 0.9 18.6
NAGTGGCGGG 111 1748 2528 2919 599 15 159.8 19.2 0.5 18.6
NGCGGCAGGT 112 324 612 915 148 8 43.8 19.5 0.9 18.6
TGTGGCGGGC 113 168 270 418 61 0 23.1 18.4 0.0 18.4
GAGTGGCTGT 114 586 1041 1616 240 5 82.4 18.7 0.3 18.4
NGCGGCGGGT 115 258 286 603 67 4 25.7 19.0 0.7 18.3
TAGTGGCNGG 116 1916 3456 4157 801 23 217.3 18.8 0.6 18.3
NNCGGCGGGT 117 532 731 1330 169 7 60.7 18.8 0.5 18.3
CANTGGCGGT 118 386 688 924 153 1 50.8 18.2 0.1 18.1
AGTGGCAGGA 119 1320 2371 3414 534 12 172.0 18.4 0.4 18.0
AGTGGCNGGN 120 10972 18364 27012 4149 123 inf 18.4 0.5 18.0
TAGTGGCTGC 121 524 841 1302 189 5 63.6 18.3 0.4 18.0
AGTGGCGGNA 122 838 1091 1551 253 15 70.1 18.8 1.0 17.9
AGTGGCNGGA 123 3002 5101 7348 1140 31 298.7 18.3 0.4 17.8
ACAATGGCGG 124 216 471 482 102 0 29.0 17.8 0.0 17.8
TTGTGGCTAC 125 330 703 871 158 5 43.8 18.4 0.6 17.8
ATCGGCTNGT 126 132 187 303 41 1 14.6 18.0 0.3 17.7
AGTGGCTGGN 127 4908 8580 12999 1882 55 inf 18.0 0.4 17.6
ACCGGCNGGT 128 164 296 380 63 0 21.1 17.5 0.0 17.5
ATTGGCTGGT 129 334 712 986 151 0 53.3 17.5 0.0 17.5
AATGGCNGGT 130 1282 2499 3445 540 10 171.8 17.8 0.3 17.5
GTGGCAGGGT 131 550 1158 1579 247 3 80.7 17.6 0.2 17.4
CAGTGGCGGG 132 774 1199 1144 263 7 60.1 18.0 0.6 17.4
TGCGGCAGGT 133 78 148 205 33 2 9.3 18.2 1.0 17.3
GCTGGCGGGT 134 124 197 298 43 2 13.6 17.9 0.7 17.2
TAGNGGCGGT 135 162 241 392 51 1 18.6 17.5 0.3 17.2
TGAGGCGGGT 136 1970 2855 4593 617 29 197.4 17.8 0.6 17.1
CNCGGCGGGT 137 166 239 443 51 2 19.1 17.6 0.4 17.1
NACTGGCGGT 138 158 301 498 64 2 22.6 17.5 0.4 17.1
TGNGGCGGGT 139 2270 3309 5467 712 35 204.4 17.7 0.6 17.1
NTATGGCGGG 140 158 297 366 61 0 19.9 17.0 0.0 17.0
AGAGGCNGGT 141 2304 4279 6127 899 22 237.4 17.4 0.4 17.0
CNGTGGCGGT 142 300 430 639 91 3 29.3 17.5 0.5 17.0
ANTGGCGGGC 143 1070 1305 1848 284 17 78.6 17.9 0.9 17.0
NGTGGCNGGT 144 9274 17135 21079 3622 111 inf 17.4 0.5 16.9
TAGTGGCTGG 145 588 1186 1465 252 9 68.5 17.5 0.6 16.9
ANCGGCGGGA 146 118 151 269 34 4 10.1 18.4 1.5 16.9
TANTGGCGGN 147 1274 1984 2523 427 22 111.2 17.7 0.9 16.8
NANTGGCGGT 148 948 1614 2423 330 4 115.6 17.0 0.2 16.8
TACGGCAGGN 149 234 424 570 86 1 28.1 16.9 0.2 16.7
TGCGGCNGGT 150 224 384 719 79 3 29.8 17.1 0.4 16.6
TTATGGCTNG 151 1340 3170 3670 646 12 180.3 16.9 0.3 16.6
ATATGGCTTG 152 422 897 1256 180 2 60.6 16.7 0.2 16.6
TTGTGGCTNG 153 1794 3430 4615 700 19 210.9 16.9 0.4 16.5
TNCGGCAGGT 154 242 426 654 87 3 28.7 17.0 0.5 16.5
TTATGGCAGG 155 394 844 1101 169 2 53.9 16.7 0.2 16.5
NGTGGCGGGA 156 1090 1591 2084 330 17 88.6 17.2 0.8 16.4
NAGTGGCTCG 157 790 1375 1522 287 14 67.5 17.3 0.9 16.4
GAGTGGCGGG 158 196 260 437 53 3 17.6 16.9 0.7 16.3
NACGGCAGGT 159 340 584 888 115 2 40.1 16.5 0.2 16.2
NATGGCAGGT 160 2034 4003 5438 790 14 202.7 16.5 0.3 16.2
TGTGGCGGGN 161 606 937 1561 198 20 55.8 17.4 1.3 16.2
TTGTGGCGGN 162 266 550 753 108 2 34.8 16.4 0.3 16.1
TTATGGCTAG 163 310 639 894 126 3 40.2 16.5 0.3 16.1
NGTGGCGGGT 164 2246 3887 3925 791 31 178.0 16.9 0.8 16.1
NTATGGCGGT 165 124 240 318 46 0 15.8 16.1 0.0 16.1
AGTGGCTGGA 166 966 1849 2734 360 6 122.6 16.3 0.2 16.1
NAGTGGCGGN 167 2704 4179 5224 833 31 186.8 16.6 0.6 16.0
AGTNGCAGGT 168 1410 3051 4003 590 11 182.0 16.2 0.3 15.9
NNTGGCGGGT 169 3232 5715 6410 1128 37 229.3 16.5 0.6 15.9
TANCGGCTTG 170 120 222 313 46 4 12.0 17.2 1.3 15.9
AGTNGCGGGN 171 2370 3097 4477 610 26 183.5 16.5 0.6 15.9
NTATGGCTTG 172 1476 3020 4213 580 10 188.6 16.1 0.2 15.9
TTGTGGCAGG 173 690 1497 1833 287 4 86.0 16.1 0.2 15.9
TCATGGCGGG 174 184 348 475 66 1 21.7 15.9 0.2 15.7
TGCGGCTGGT 175 84 134 245 25 0 10.7 15.7 0.0 15.7
GGCGGGCGGA 176 4262 4261 10296 813 31 inf 16.0 0.3 15.7
AATNGCGGGT 177 130 252 348 48 1 15.6 16.0 0.3 15.7
CAGTGGCTCG 178 610 1099 1149 218 10 49.7 16.6 0.9 15.7
AGTGGCGGNN 179 2704 3317 5211 644 32 177.4 16.3 0.6 15.6
TATGGCNGGA 180 1072 2547 2941 485 11 133.2 16.0 0.4 15.6
AGCGGCGGGN 181 366 454 800 88 5 30.0 16.2 0.6 15.6
CAGTGGCGGN 182 1152 1891 1991 368 14 87.1 16.3 0.7 15.6
AGAGGCGGGG 183 762 1374 1556 255 2 74.9 15.7 0.1 15.5
AGTGGNTGGT 184 2434 4541 6570 860 31 225.3 15.9 0.5 15.5
ATTGGCGGGN 185 196 365 460 70 3 19.3 16.1 0.6 15.4
TGNCGGCGGT 186 90 115 215 21 0 9.1 15.4 0.0 15.4
ACNGGCAGGT 187 1434 2935 3948 543 12 168.5 15.6 0.3 15.3
TAGTGGCTGN 188 2020 3947 5202 737 23 178.2 15.7 0.4 15.3
TATCGGCTNG 189 80 204 237 38 1 10.5 15.7 0.4 15.3
TACGGCNGGA 190 114 244 333 45 1 14.4 15.6 0.3 15.3
NGTGGCAGGT 191 4030 7853 9346 1466 48 inf 15.7 0.5 15.2
TANTGGCTAC 192 1384 2802 3837 510 8 165.4 15.4 0.2 15.2
TANTGGCTTG 193 1468 2986 4247 551 17 172.0 15.6 0.4 15.2
TAGTGNCGGG 194 854 1423 1539 262 6 68.6 15.5 0.4 15.2
TNAGGCGGGT 195 2180 3384 5131 634 33 168.0 15.8 0.6 15.1
NTATGGCTCG 196 120 215 310 44 6 10.2 17.0 1.9 15.1
TGANGCGGGT 197 2224 3375 5182 624 31 168.7 15.6 0.6 15.0
TAGTGGCNGT 198 976 1868 2512 341 11 101.7 15.4 0.4 15.0
TTATGGCTGC 199 3014 6400 5895 1164 23 203.2 15.4 0.4 15.0
TAATGGCTAC 200 410 946 1108 169 2 49.9 15.2 0.2 15.0
ATCGGCAGGN 201 228 424 541 79 4 21.4 15.7 0.7 15.0
NAGTGGCTAC 202 1424 2795 3804 507 15 154.0 15.4 0.4 15.0
TNTGGCAGGT 203 2148 4483 6230 808 21 209.3 15.3 0.3 14.9
NGCGGCNGGT 204 1194 1908 2915 349 17 108.1 15.5 0.6 14.9
TGAGGCGNGT 205 2182 3440 5226 624 29 168.4 15.4 0.6 14.8
AGTGGCNGGC 206 2278 3659 5079 676 41 160.2 15.6 0.8 14.8
GTGGCGGGGT 207 136 209 351 37 1 13.6 15.0 0.3 14.8
AGCGNCGGGT 208 128 162 262 28 0 11.1 14.7 0.0 14.7
AGAGGCTGGT 209 758 1482 2053 261 5 84.5 15.0 0.2 14.7
TAGTNGCGGN 210 1078 1730 2033 314 13 80.9 15.4 0.6 14.7
TANCGGCAGG 211 188 423 518 73 0 23.9 14.7 0.0 14.7
TATGGCNGGN 212 3944 8745 10701 1551 38 inf 15.1 0.4 14.7
AGTGNCGGGT 213 444 664 955 116 2 39.2 14.9 0.2 14.7
TAGTGGCTNC 214 1736 3221 4515 574 21 173.6 15.1 0.5 14.7
CAGTGGCTGG 215 1770 3451 4571 610 18 181.5 15.0 0.4 14.6
GANGCGGGGT 216 882 1511 1793 267 7 74.1 15.0 0.4 14.6
AGNGGCGGGA 217 1378 1975 2627 351 13 101.9 15.1 0.5 14.6
GGCGGGCGNA 218 4578 4740 11010 829 33 inf 14.9 0.3 14.6
TTATGGCNGC 219 3944 8367 8498 1465 27 283.6 14.9 0.3 14.6
TTGTGGCTGC 220 614 1157 1641 213 16 57.0 15.5 1.0 14.6
TTGTGGCTGG 221 756 1654 1896 294 10 76.7 15.1 0.5 14.6
AGTGGCAGGC 222 726 1364 1798 244 11 68.3 15.2 0.6 14.6
ANCGGCGGGN 223 624 795 1333 146 13 43.4 15.5 1.0 14.5
GGCGGNCGGA 224 4530 4703 10916 820 34 inf 14.8 0.3 14.5
TTGTGGCTAG 225 378 638 948 111 3 36.9 14.8 0.3 14.5
GGCGNGCGGA 226 4490 4724 10805 821 36 inf 14.8 0.3 14.5
TTATGGCTNC 227 4324 9399 9489 1644 42 inf 14.9 0.4 14.4
TATNGCGGGT 228 86 160 197 27 0 8.9 14.4 0.0 14.4
AGTGNCGGGC 229 980 1252 1622 227 15 57.9 15.3 0.9 14.4
AATGGCTGGT 230 572 1167 1534 202 5 61.5 14.8 0.3 14.4
ATATGGCTAC 231 310 635 885 108 1 37.0 14.5 0.1 14.4
NTATGGCTAC 232 1114 2318 3010 402 11 119.3 14.8 0.4 14.4
NATGGCNGGT 233 4484 9288 12069 1597 36 inf 14.7 0.3 14.4
TGAGGCGGNT 234 2268 3556 5386 623 31 166.8 14.9 0.6 14.3
NANTGGCGGG 235 2846 4699 5394 825 33 170.1 14.9 0.6 14.3
TANTGGCAGG 236 1734 3729 4461 645 19 177.4 14.7 0.4 14.3
CANTGGCGGG 237 1202 2127 2132 368 12 86.3 14.7 0.6 14.2
TNNGGCGGGT 238 2856 4515 6840 782 41 208.1 14.8 0.6 14.2
NGCGGGCGGA 239 4536 4874 11037 824 36 inf 14.5 0.3 14.1
TAATGGCGGN 240 176 352 460 60 2 17.7 14.6 0.4 14.1
AGTGGCGNGC 241 994 1362 1653 241 16 58.0 15.0 1.0 14.1
AGTNGCNGGT 242 4440 8875 12287 1499 47 inf 14.4 0.4 14.1
AGCGGCAGGA 243 174 336 508 55 0 20.9 14.1 0.0 14.1
AGNGGCGGGC 244 1446 1754 2643 311 27 84.4 15.1 1.0 14.0
AGAGGCGGGN 245 1774 2803 3894 471 14 146.0 14.4 0.4 14.0
GGTGGCGGGT 246 1876 3604 3155 624 24 125.5 14.8 0.8 14.0
GANTGGCGGT 247 240 338 598 55 0 23.2 14.0 0.0 14.0
GNTGGCGGGT 248 2238 4268 3979 735 28 156.7 14.7 0.7 14.0
TATTGGCAGG 249 348 765 900 129 4 35.2 14.4 0.4 14.0
TGCGGCGNGT 250 90 123 304 20 0 10.3 14.0 0.0 14.0
AANGGCGGGT 251 218 442 554 76 4 20.1 14.7 0.7 14.0
AGCGGCTNGT 252 334 493 847 83 4 28.8 14.4 0.5 13.9
TTATGGCTTC 253 556 1310 1657 226 13 58.5 14.7 0.8 13.9
GAGTGGCGGN 254 436 624 1096 104 4 37.7 14.3 0.4 13.9
AGCGGCGGNT 255 142 201 345 34 2 11.6 14.5 0.6 13.9
TTATGGCGGN 256 154 347 455 57 1 18.2 14.1 0.2 13.9
TAGTGGCNGC 257 1006 1720 2525 292 16 86.3 14.5 0.6 13.9
TATTGGCTTG 258 372 849 1062 142 5 39.8 14.3 0.5 13.9
CAGTNGCGGG 259 916 1595 1493 271 10 58.9 14.5 0.7 13.9
TAATGGCTTG 260 366 810 1166 134 4 43.1 14.2 0.3 13.9
NACGGCNGGT 261 744 1408 1961 234 8 71.8 14.3 0.4 13.8
NTGTGGCGGT 262 372 606 877 99 2 33.3 14.0 0.2 13.8
CGTGGCAGGT 263 166 333 446 55 2 16.6 14.2 0.4 13.7
AGCGGCAGGN 264 632 1118 1640 182 5 59.8 14.0 0.3 13.7
ACNGGCNGGT 265 3344 6903 8611 1122 29 262.8 14.0 0.3 13.6
GNGGCGGGGT 266 1406 2037 2641 330 8 99.7 13.9 0.3 13.6
TTGTGGCGGG 267 124 281 285 47 2 10.9 14.3 0.7 13.6
NATTGGCGGT 268 132 241 327 38 0 13.4 13.6 0.0 13.6
ATATGGCAGG 269 512 1206 1609 205 15 52.6 14.5 0.9 13.6
GAGTGGCTGC 270 632 1030 1521 164 2 57.8 13.7 0.1 13.6
TNGTGGCTAC 271 1240 2482 3254 404 13 118.8 14.0 0.4 13.6
TGAGNCGGGT 272 2352 3845 5479 632 29 161.3 14.1 0.5 13.6
ANNGGCAGGT 273 7786 16153 20949 2610 81 inf 13.9 0.4 13.5
ATAGGCAGGT 274 356 823 1020 133 4 38.1 13.9 0.4 13.5
ATATGGCGGN 275 142 345 418 55 1 16.4 13.8 0.2 13.5
CAGNGGCGGT 276 472 864 1077 136 1 43.5 13.6 0.1 13.5
TTATGGCAGC 277 854 1774 2365 281 4 90.9 13.7 0.2 13.5
TATGGCTNGT 278 1074 2021 2952 330 16 99.5 14.0 0.5 13.5
TTGTGGCNGG 279 1736 3905 4370 628 16 167.4 13.9 0.4 13.5
NGTNGCGGGT 280 2682 4942 4939 816 34 182.4 14.2 0.7 13.5
TANGGCGGGT 281 168 259 390 43 3 12.8 14.2 0.8 13.5
TGTGGCGGNT 282 370 505 964 84 8 27.7 14.3 0.8 13.4
GAGTGGCTTG 283 416 751 1054 118 2 39.4 13.6 0.2 13.4
AGNGGCGGGN 284 5432 7489 10557 1212 58 inf 13.9 0.5 13.4
NGNGGCGGGT 285 8392 13522 18248 2196 110 inf 14.0 0.6 13.4
ANTNGCGGGT 286 708 1268 1720 200 5 62.6 13.6 0.3 13.3
CAGTGGCNGG 287 4218 8398 9740 1338 41 287.7 13.7 0.4 13.3
TNTGGCNGGT 288 5156 10946 14211 1741 59 inf 13.7 0.4 13.3
ACAATNGCGG 289 300 671 699 103 0 30.2 13.3 0.0 13.3
TCATGGCTCG 290 108 279 264 47 3 9.5 14.4 1.1 13.3
NGCGGCTGGT 291 490 781 1173 123 4 40.6 13.6 0.3 13.3
TATGGCTGGA 292 522 1429 1377 226 6 53.3 13.7 0.4 13.2
GNCGGCGGGT 293 198 309 414 51 4 13.2 14.2 1.0 13.2
TATGGCTGGN 294 1938 4563 5079 712 15 151.5 13.5 0.3 13.2
GATGGCGGGT 295 168 358 368 57 2 13.8 13.7 0.5 13.2
AGCGGCANGT 296 272 494 666 78 3 23.3 13.6 0.4 13.2
AGTGGCAGGG 297 946 1970 2676 307 8 95.6 13.5 0.3 13.2
GGCGGGCGGN 298 5144 5484 11702 859 44 inf 13.5 0.4 13.2
NGAGGCGGGT 299 5142 8003 12106 1271 67 inf 13.7 0.6 13.2
CNTGGCGGGT 300 324 668 861 102 1 33.2 13.2 0.1 13.1
ACAGGCAGGT 301 812 1718 2377 269 10 81.3 13.5 0.4 13.1
AGTNGCTGGT 302 2544 5074 7263 797 35 205.8 13.6 0.5 13.1
ATCGGCNGGA 303 114 279 355 42 0 14.2 13.1 0.0 13.1
ATAGGCNGGT 304 704 1545 1912 240 7 68.7 13.4 0.4 13.1
TATGGCAGGG 305 386 910 1136 139 2 43.1 13.3 0.2 13.1
NAGTNGCGGG 306 2370 3956 4488 617 19 162.5 13.5 0.4 13.1
CAATGGCGGT 307 170 338 378 52 1 14.6 13.3 0.3 13.1
NTATGGCAGG 308 1546 3600 4545 561 21 156.7 13.5 0.5 13.0
TANTNGCGGG 309 1148 1943 2181 306 13 76.1 13.6 0.6 13.0
TACTGGCTTG 310 320 671 951 105 5 31.5 13.5 0.5 13.0
GGTNGCGGGT 311 2044 4019 3591 636 24 131.7 13.7 0.7 13.0
GAGTGGCAGG 312 830 1656 2341 252 5 83.2 13.2 0.2 13.0
NAGGCGGGGT 313 1014 1861 2204 283 5 82.5 13.2 0.2 13.0
NAGTGGCTGT 314 2810 5619 7508 872 36 211.3 13.4 0.5 13.0
NTATGGCTGC 315 4146 9080 9060 1392 31 264.0 13.3 0.3 13.0
CAGTGGCTNG 316 3786 7389 8981 1140 40 254.7 13.4 0.4 12.9
TTATGGCNGG 317 1052 2844 2797 433 9 106.9 13.2 0.3 12.9
NAGTGGCAGG 318 3686 7971 9728 1214 32 279.0 13.2 0.3 12.9
GGCGNGCGNA 319 4978 5545 11906 842 39 inf 13.2 0.3 12.9
TANCGGCTGT 320 186 380 433 56 0 17.4 12.8 0.0 12.8
NCCGGCGGGT 321 142 253 379 39 2 12.3 13.4 0.5 12.8
NATGGCTGGT 322 1852 4027 5117 608 15 146.7 13.1 0.3 12.8
CATCGGCTGG 323 90 218 213 32 0 8.9 12.8 0.0 12.8
TGTGGCAGGN 324 3550 6927 9421 1061 47 259.9 13.3 0.5 12.8
TNTGGCTGGT 325 2494 5360 6593 815 30 183.9 13.2 0.5 12.7
GGCGGNCGNA 326 5066 5604 12205 838 38 inf 13.0 0.3 12.7
ANNGGCTGGT 327 7228 14910 19203 2231 63 inf 13.0 0.3 12.7
ATAGGCTGGT 328 286 614 766 92 3 26.5 13.0 0.4 12.6
AGTGGCTGNT 329 3226 5776 8771 859 29 242.3 12.9 0.3 12.6
ANTGGCAGGN 330 10314 21284 27145 3151 101 inf 12.9 0.4 12.5
TAGTNGCGGT 331 110 182 303 26 0 10.6 12.5 0.0 12.5
GTGGCGGGGA 332 230 357 541 51 0 19.5 12.5 0.0 12.5
TTATGGCTGG 333 518 1594 1340 237 6 50.2 12.9 0.4 12.5
ACNGGCTGGT 334 1538 3326 3824 494 17 129.8 12.9 0.4 12.5
GANTGGCGGG 335 492 749 1081 113 7 32.8 13.1 0.6 12.5
GGCGNNCGGA 336 4984 5667 11909 833 43 inf 12.8 0.4 12.5
GTGGCTGGGA 337 2056 3496 5482 513 20 148.2 12.8 0.4 12.4
TGTGGCAGGA 338 1164 2241 3092 336 19 94.2 13.0 0.6 12.4
ANCGGCGGGC 339 182 271 396 42 4 11.3 13.4 1.0 12.4
TAACGGCNGG 340 128 274 304 40 1 10.9 12.7 0.3 12.4
GAGGCGNGGT 341 992 1869 2114 271 6 74.8 12.7 0.3 12.4
GTGGCNGGGT 342 1708 3782 4598 552 17 154.4 12.7 0.4 12.4
TNCGGCNGGT 343 600 1186 1734 178 12 50.9 13.0 0.7 12.4
CANTGGCTCG 344 860 1760 1713 264 12 57.2 13.0 0.7 12.3
CNGCGGCGGT 345 256 326 492 51 6 13.2 13.5 1.2 12.3
GGCGGCAGGT 346 100 221 304 32 1 10.2 12.6 0.3 12.3
CAGTNGCTCG 347 780 1486 1534 221 10 50.8 12.9 0.6 12.3
TANTGGCTNG 348 4604 10200 12393 1482 51 inf 12.7 0.4 12.3
NNCGGCAGGT 349 1396 2788 3522 409 19 110.8 12.8 0.5 12.3
NTATGGCGGC 350 140 358 472 50 0 17.4 12.3 0.0 12.3
GCGGCAGGGT 351 92 172 220 24 0 8.2 12.2 0.0 12.2
CGTGGCNGGT 352 358 795 991 115 4 32.6 12.6 0.4 12.2
GNCGGGCGGA 353 4952 5745 11730 828 44 inf 12.6 0.4 12.2
GAATGGCGGG 354 146 202 294 29 1 9.6 12.6 0.3 12.2
NGTGNCGGGT 355 3010 5727 5804 843 36 153.3 12.8 0.6 12.2
TNATGGCTCG 356 274 584 636 87 5 20.2 13.0 0.8 12.2
GGNGGCGGGT 357 2622 4826 4641 716 35 150.3 12.9 0.7 12.2
GGTGNCGGGT 358 2166 4332 3921 636 25 132.7 12.8 0.6 12.2
AGTGGCTGGC 359 704 1360 1911 203 16 53.9 13.0 0.8 12.2
CAGCGGCGGG 360 164 211 341 30 1 10.7 12.4 0.3 12.2
CACNGGCGGT 361 178 314 523 45 2 15.7 12.5 0.4 12.2
TAGTGGCTTC 362 448 963 1314 137 4 42.7 12.5 0.3 12.2
AGTGGCTGGG 363 2100 3908 5389 562 23 141.9 12.6 0.4 12.1
TTGTGGCTGT 364 702 1547 1971 221 7 64.4 12.5 0.4 12.1
NGCGGNCGGA 365 5026 5878 12086 839 42 inf 12.5 0.3 12.1
NAATGGCGGT 366 370 716 904 101 2 31.0 12.4 0.2 12.1
NGCGNGCGGA 367 5000 5853 12005 836 43 inf 12.5 0.4 12.1
CATGGCAGGT 368 576 1132 1523 161 5 49.2 12.5 0.3 12.1
NGCGGGCGNA 369 5070 5914 12238 841 42 inf 12.4 0.3 12.1
CAGTGGCAGG 370 1452 3225 3567 456 11 122.2 12.4 0.3 12.1
TCAAAGCGTT 371 190 759 821 127 19 20.4 14.3 2.3 12.1
TAGCGGCTNG 372 134 233 300 35 3 8.7 13.1 1.0 12.1
CAGTNGCGGT 373 266 507 577 73 3 18.7 12.6 0.5 12.1
TGNNGCGGGT 374 3014 5090 7349 736 42 187.0 12.6 0.6 12.1
TAATGGCAGG 375 406 909 1081 132 7 33.3 12.7 0.6 12.0
TATGGCAGGC 376 336 696 1015 97 2 33.0 12.2 0.2 12.0
GTATGGCAGG 377 258 578 755 81 2 25.1 12.3 0.3 12.0
NNTGGCAGGT 378 10266 21602 26567 3056 99 inf 12.4 0.4 12.0
CANCGGCTCG 379 90 283 312 41 2 10.1 12.7 0.6 12.0
TANCGGCGGN 380 186 265 367 38 2 11.3 12.5 0.5 12.0
ANAGGCAGGT 381 3200 6975 9013 986 35 235.8 12.4 0.4 12.0
CAGAGGCGGG 382 674 1103 1518 154 4 49.0 12.3 0.3 12.0
TAGCGGCNGT 383 136 250 310 34 0 11.4 12.0 0.0 12.0
ACANTGGCGG 384 462 1053 1051 147 3 37.3 12.2 0.3 12.0
TATGGCGGNT 385 152 258 430 35 0 14.3 11.9 0.0 11.9
TAGTGGCNGN 386 5044 10476 13068 1484 63 inf 12.4 0.5 11.9
NAGTGGCNGG 387 10972 22103 27024 3099 102 inf 12.3 0.4 11.9
GNTNGCGGGT 388 2654 5303 5039 755 29 130.4 12.5 0.6 11.9
TGNGGCGNGT 389 2976 5139 7413 728 39 186.6 12.4 0.5 11.9
CGTGGCTGGT 390 128 341 406 47 1 13.8 12.1 0.2 11.9
TTGTNGCGGT 391 146 268 378 36 0 13.2 11.8 0.0 11.8
NTATGGCGGN 392 558 1231 1542 167 2 52.7 11.9 0.1 11.8
TTGTGGCTNC 393 1982 4291 5588 600 26 142.2 12.3 0.5 11.8
CAGNGGCGGG 394 2116 3318 3995 464 19 123.7 12.3 0.5 11.8
NNGCGGCGGT 395 616 879 1284 126 10 34.8 12.5 0.8 11.8
GTGGCTGGGT 396 774 1780 2147 251 13 64.3 12.4 0.6 11.8
TGTGGCTNGT 397 2240 4400 6337 610 27 160.0 12.2 0.4 11.8
GAGGCGGGNT 398 1084 1930 2445 264 7 78.1 12.0 0.3 11.7
TAGNGGCTAC 399 984 1978 2576 268 5 84.1 11.9 0.2 11.7
ANCGNCGGGT 400 260 391 541 52 0 18.8 11.7 0.0 11.7
ACAGGCNGGT 401 1914 4158 5003 571 17 129.5 12.1 0.3 11.7
TNGTGGCGGT 402 394 655 995 93 7 27.1 12.4 0.7 11.7
ATNGGCGGGT 403 168 271 347 36 0 12.3 11.7 0.0 11.7
TANTGGCTAG 404 1002 2121 2797 293 12 84.5 12.1 0.4 11.7
ANTGGCTNGT 405 5742 11374 15871 1552 48 inf 12.0 0.3 11.7
AATGGCGGGN 406 576 930 1218 135 12 32.6 12.7 1.0 11.7
NATNGCGGGT 407 664 1409 1655 191 4 54.8 11.9 0.2 11.7
CATGGCNGGT 408 1272 2728 3513 371 10 111.1 12.0 0.3 11.7
TACGGCNGGN 409 582 1123 1351 156 7 41.2 12.2 0.5 11.7
NGTGGCGGNT 410 3370 6004 6597 849 47 162.4 12.4 0.7 11.7
GCNGGCGGGT 411 476 888 1114 121 4 34.9 12.0 0.4 11.6
NTATGGCNGC 412 6358 13957 15131 1892 47 inf 11.9 0.3 11.6
TTNTGGCGGT 413 206 374 526 50 1 16.8 11.8 0.2 11.6
CTAGTGGCTA 414 420 877 1145 115 0 40.0 11.6 0.0 11.6
TATGNCGGGT 415 120 229 319 30 0 10.9 11.6 0.0 11.6
GCCGNCGGGT 416 120 282 334 39 2 10.2 12.1 0.6 11.6
TTGTGGCTTC 417 652 1403 1947 186 3 62.1 11.7 0.2 11.6
TNANGCGGGT 418 2732 4663 6486 643 37 157.5 12.1 0.6 11.6
CAGAGGCGGT 419 120 291 316 38 0 11.5 11.6 0.0 11.6
ATGGCAGGGT 420 480 1117 1386 152 6 42.3 12.0 0.4 11.5
TANTGGCNGG 421 5034 11156 11915 1517 51 inf 12.0 0.4 11.5
CTGTGGCGGG 422 208 416 620 56 2 18.5 11.9 0.3 11.5
GTATGGCGGN 423 140 284 373 37 0 12.9 11.5 0.0 11.5
AGTGGCNNGT 424 6004 11774 15582 1582 51 inf 11.8 0.3 11.5
TGNGGCGGNT 425 3396 5463 8060 750 46 193.6 12.1 0.6 11.5
CANTGGCGGN 426 2240 4278 4559 581 22 141.7 12.0 0.5 11.5
GNGCGGCGGT 427 160 299 335 41 2 10.2 12.1 0.6 11.5
NAGNGGCGGT 428 1202 2176 2976 290 9 89.7 11.8 0.3 11.5
TAGTGGCAGC 429 372 630 969 83 2 29.1 11.6 0.2 11.4
TGTNGCGGGT 430 238 445 600 65 8 14.8 12.7 1.3 11.4
NCTGGCGGGT 431 378 753 1022 99 2 32.1 11.6 0.2 11.4
CATGGCGGGA 432 184 297 467 39 1 14.0 11.6 0.2 11.4
ANCGGCAGGN 433 1586 3075 3966 410 15 117.9 11.8 0.4 11.4
ANCGGCTNGT 434 744 1303 1920 176 10 52.7 11.9 0.5 11.4
CAGNGGCTCG 435 930 1916 1967 278 26 52.0 12.7 1.3 11.4
ACNATGGCGG 436 384 916 894 120 2 30.5 11.6 0.2 11.4
NANTGGCTCG 437 1510 2992 3127 404 17 95.2 11.9 0.5 11.4
TNAGGCGNGT 438 2682 4775 6573 644 35 157.5 11.9 0.5 11.4
GGCNGGCGGA 439 8336 9781 19976 1291 64 inf 11.7 0.3 11.3
CTGTGGCTCG 440 142 288 337 39 2 10.1 11.9 0.6 11.3
GAGTGGCNGC 441 1246 2174 3184 284 7 94.9 11.6 0.2 11.3
AGTGGCTCGT 442 210 243 472 33 3 11.6 12.0 0.6 11.3
NGANGCGGGT 443 5950 9778 14090 1314 74 inf 11.8 0.5 11.3
TTANGGCTGC 444 4044 8967 8603 1190 34 214.6 11.7 0.4 11.3
GGTGGCGGNT 445 2376 4684 4408 642 35 129.4 12.1 0.8 11.3
ACTGGCGGGN 446 326 512 794 65 0 25.4 11.3 0.0 11.3
AGTNGCGGNC 447 1236 1768 2304 241 17 61.9 12.0 0.7 11.3
TTACGGCTNG 448 140 322 359 42 1 11.5 11.5 0.3 11.3
CATCGGCTNG 449 198 442 454 56 0 16.3 11.2 0.0 11.2
ATCGGCTGGN 450 274 679 688 91 4 21.0 11.8 0.6 11.2
AGAGGCGGGA 451 354 649 902 84 2 27.4 11.5 0.2 11.2
TNNCGGCGGT 452 270 381 626 49 1 18.4 11.4 0.2 11.2
NAGTGGCTTG 453 2394 4701 5940 616 21 145.5 11.6 0.4 11.2
CATNGCGGGT 454 202 451 558 57 0 19.1 11.2 0.0 11.2
NATCGGCAGG 455 228 484 546 61 0 19.2 11.2 0.0 11.2
AGTGGCNGGG 456 3546 6956 9230 905 31 224.4 11.5 0.3 11.2
ANTGGCGGGG 457 480 710 1067 91 2 31.7 11.4 0.2 11.2
NGTGGCTNGT 458 6298 12299 16981 1608 68 inf 11.6 0.4 11.2
CGGGCGCCCC 459 242 360 471 51 6 11.7 12.4 1.3 11.2
AGNGGCTNGT 460 5430 10251 14624 1326 46 inf 11.5 0.3 11.1
TGTGGCNGGA 461 2634 5189 6859 676 27 164.7 11.5 0.4 11.1
TGTGNCGGGT 462 298 548 752 76 8 18.6 12.2 1.1 11.1
GAGTGGCTNC 463 1628 3210 4177 410 10 125.4 11.3 0.2 11.1
NAGTGGCTNG 464 9354 18769 23782 2435 96 inf 11.5 0.4 11.1
ANTGGCGGNC 465 1658 2335 3192 314 25 81.2 11.9 0.8 11.1
CNGCGGCTCG 466 192 371 484 50 4 12.8 11.9 0.8 11.1
TATTGGCTAC 467 260 588 763 76 3 21.9 11.4 0.4 11.1
NNTGGCTGGT 468 9436 20280 24850 2610 87 inf 11.4 0.3 11.1
AGTGGCNGNT 469 6628 12495 18009 1610 66 inf 11.4 0.4 11.0
TAGTGNCGGN 470 1298 2428 2654 323 19 73.8 11.7 0.7 11.0
TGTNGCAGGT 471 1566 3375 4237 433 15 123.2 11.4 0.4 11.0
GAGTGGCNGT 472 1224 2490 3239 315 7 97.4 11.2 0.2 11.0
NTACGGCTGG 473 202 458 492 59 2 15.2 11.4 0.4 11.0
TAATGGCTNG 474 1050 2408 2923 307 10 86.0 11.3 0.3 11.0
ANAGGCNGGT 475 6522 14078 17409 1794 59 inf 11.3 0.3 11.0
NATCGGCTAC 476 158 398 446 49 0 15.1 11.0 0.0 11.0
AGTGGNNGGT 477 7288 14689 19662 1887 84 inf 11.4 0.4 11.0
ATNGGCAGGT 478 1340 3051 3469 393 16 100.5 11.4 0.5 11.0
TGANGCGNGT 479 2798 4884 6738 633 36 154.7 11.5 0.5 10.9
TANNGGCTCG 480 538 966 1318 127 9 34.2 11.6 0.7 10.9
TTNTCGTAGC 481 170 516 503 75 9 12.4 12.7 1.8 10.9
AGTGGNAGGT 482 2798 6027 7825 766 27 185.7 11.3 0.3 10.9
TTATGGNTGC 483 3968 9372 8673 1185 27 210.4 11.2 0.3 10.9
AGTGGCTNGN 484 9354 17060 23798 2183 103 inf 11.3 0.4 10.9
ANAGGCGGGG 485 1124 2204 2394 278 7 73.7 11.2 0.3 10.9
AGANGCGGGT 486 482 742 1092 95 5 29.2 11.4 0.5 10.9
TTGTGGCTGN 487 2712 5906 7241 763 40 166.4 11.4 0.5 10.9
CAGCGGCTGG 488 362 673 874 88 6 23.1 11.6 0.7 10.9
AGTGNCAGGT 489 2250 4902 5964 624 25 139.8 11.3 0.4 10.9
GNCGNGCGGA 490 5386 6603 12648 839 51 286.3 11.3 0.4 10.9
TGGCGGGGGT 491 208 340 502 44 3 13.1 11.5 0.6 10.9
NAGTGGCTGG 492 4908 10065 12991 1269 44 inf 11.2 0.3 10.9
TANCGGCTNG 493 442 900 1085 119 9 28.4 11.7 0.8 10.9
TNTGGCGGGA 494 368 725 989 91 3 28.3 11.2 0.3 10.8
TTGTGGCNGC 495 1270 2403 3361 314 24 84.0 11.6 0.7 10.8
CACTGGCGGG 496 100 222 311 27 0 9.9 10.8 0.0 10.8
TATTGGCTAG 497 342 797 972 100 3 28.8 11.1 0.3 10.8
CAGTGNCGGG 498 1156 2158 2112 279 13 61.1 11.4 0.6 10.8
TTATGGCTGN 499 5436 12826 12485 1617 45 297.2 11.2 0.4 10.8
AATGNCGGGT 500 224 436 530 54 1 16.4 11.0 0.2 10.8
NGAGGCGNGT 501 6010 10127 14552 1299 79 inf 11.4 0.5 10.8
CAGTGGNTCG 502 838 1716 1707 220 10 49.2 11.4 0.6 10.8
GAGNGGCGGT 503 338 582 874 72 2 24.6 11.0 0.2 10.8
GTGGCNGGGA 504 3494 6247 9125 782 32 211.0 11.1 0.3 10.8
NTATGGCTNC 505 8046 18380 19790 2305 73 inf 11.1 0.4 10.8
NTGCGGCGGG 506 390 508 865 65 5 21.0 11.3 0.6 10.8
CGGCAGGCGG 507 164 259 429 32 1 11.8 11.0 0.2 10.8
ANTNGCGGGA 508 1428 2367 2882 310 24 72.8 11.6 0.8 10.8
TACGGNAGGT 509 208 366 508 45 1 14.9 10.9 0.2 10.8
GNNGGCGGGT 510 3896 7320 7629 932 43 174.2 11.3 0.6 10.7
NAGTGGCTGC 511 2916 5483 7531 682 25 174.8 11.1 0.3 10.7
AGGCGGGCGG 512 4314 5333 10255 663 34 232.1 11.1 0.3 10.7
NNGTGGCGGT 513 1436 2513 3423 313 12 94.0 11.1 0.3 10.7
NNCGGGCGGA 514 5426 6735 12968 844 54 287.9 11.1 0.4 10.7
ANTGGCTGGN 515 12476 26893 32761 3342 115 inf 11.1 0.3 10.7
TACGNCAGGT 516 144 384 456 46 0 15.0 10.7 0.0 10.7
TGTGGCNGGN 517 9152 19043 23825 2393 117 inf 11.2 0.5 10.7
GNCGGNCGGA 518 5488 6812 12932 852 59 283.4 11.1 0.5 10.7
GAGTGGCAGC 519 438 828 1241 103 5 32.5 11.1 0.4 10.7
TAGNGGCGGG 520 1356 2423 2397 308 15 67.5 11.3 0.6 10.7
CAGTGGCTAC 521 410 908 1142 115 7 30.1 11.2 0.6 10.6
TGNGGCNGGT 522 10248 19959 25971 2496 128 inf 11.1 0.5 10.6
ACANGCGGGT 523 222 438 580 53 1 17.2 10.8 0.2 10.6
AGTGGCANGT 524 2122 4833 5697 595 20 131.6 11.0 0.3 10.6
CNGTGGCTCG 525 1048 2119 2033 280 22 52.2 11.7 1.1 10.6
NTTGGCGGGT 526 250 439 572 53 1 17.0 10.8 0.2 10.6
ANTNGCGGGC 527 1414 2244 2649 287 20 67.7 11.3 0.7 10.6
AGCGGCNGGA 528 492 999 1295 123 5 35.4 11.0 0.4 10.6
NTATGGCTNG 529 6162 14485 17589 1772 57 inf 10.9 0.3 10.6
TCTGACGTTG 530 84 575 529 72 3 15.5 11.1 0.6 10.6
TTGNGGCGGT 531 180 349 510 42 1 14.4 10.7 0.2 10.5
AGTGGCGGGG 532 192 246 452 29 0 12.7 10.5 0.0 10.5
ATATGGCNGG 533 1234 3168 3530 397 21 94.8 11.1 0.6 10.5
TCTTTTCGTT 534 246 749 685 91 2 21.3 10.8 0.3 10.5
ANCGGCGGNT 535 288 453 683 55 2 18.4 10.8 0.3 10.5
TGGCTGGGGT 536 992 2158 2671 265 11 72.8 10.9 0.4 10.5
GCGNGCGGAC 537 176 323 403 40 2 11.1 11.0 0.5 10.5
AAGTGGCGGG 538 110 213 301 25 0 9.2 10.5 0.0 10.5
GTATGGCNGG 539 728 1675 1898 201 4 56.7 10.7 0.2 10.5
GGCGNGCGGN 540 6048 7182 13609 883 61 293.5 10.9 0.4 10.5
NTATGGCNGG 541 3944 9978 10693 1212 39 243.4 10.8 0.4 10.5
GCCGGCGNGT 542 108 248 303 30 1 8.6 10.8 0.3 10.5
TGANGCGGNT 543 2890 5131 6983 636 40 151.3 11.0 0.6 10.5
CANCGGCGGG 544 238 344 519 41 1 14.4 10.6 0.2 10.5
ATTGGCAGGN 545 1578 3497 4130 422 13 116.5 10.8 0.3 10.5
AGTGNCGGGA 546 1268 2092 2771 257 14 71.1 10.9 0.5 10.4
ANTGGCAGGA 547 3602 7446 9324 899 33 209.7 10.8 0.4 10.4
TACGGCANGT 548 126 335 389 40 1 11.5 10.7 0.3 10.4
ANTGGCNGGA 549 7668 15776 19775 1905 74 inf 10.8 0.4 10.4
CTGTGGCAGG 550 1286 2650 3147 316 8 89.8 10.7 0.3 10.4
AGTGGCGNGT 551 502 820 1046 96 1 31.3 10.5 0.1 10.4
TNATGGCTTG 552 1986 4511 5612 547 26 123.4 10.8 0.5 10.4
TAATGGCTAG 553 232 495 643 61 4 16.4 11.0 0.6 10.4
NTTTCGTAGC 554 182 585 564 74 5 14.8 11.2 0.9 10.4
TNATGGCTGC 555 4994 11119 10995 1329 37 249.1 10.7 0.3 10.3
TTATNGCTGC 556 4168 9784 9053 1174 35 204.2 10.7 0.4 10.3
GTATGGCTGG 557 390 926 974 109 2 29.5 10.5 0.2 10.3
AGTGNCNGGT 558 6276 13295 16696 1582 54 inf 10.6 0.3 10.3
CTATGGCTTG 559 324 732 973 86 2 27.3 10.5 0.2 10.3
GGAGGCGGGT 560 290 472 617 59 5 14.9 11.1 0.8 10.3
CATGGCGGGN 561 718 1200 1775 142 5 46.4 10.6 0.3 10.3
GCGGCNGGGT 562 426 793 1012 92 1 29.9 10.4 0.1 10.3
CATGGCTGGT 563 540 1291 1558 152 4 44.0 10.5 0.3 10.3
TGTGGCTGGN 564 4312 9337 11199 1114 44 246.6 10.7 0.4 10.3
GAGTGGCTTC 565 394 918 1146 108 3 32.0 10.5 0.3 10.3
NGNGGCTGGT 566 8728 17931 22406 2136 86 inf 10.6 0.4 10.3
AGANGCGGGG 567 1152 2246 2433 260 3 74.1 10.4 0.1 10.3
TANGGCAGGT 568 1390 3068 3911 362 12 105.3 10.6 0.3 10.2
TATCGGCNGG 569 140 357 357 42 1 10.7 10.5 0.3 10.2
GAGTGGCTAG 570 280 501 672 59 2 18.2 10.5 0.3 10.2
ATNGGCNGGT 571 2690 6055 7093 717 25 157.2 10.6 0.4 10.2
TANTGGCTGC 572 1698 3486 4492 413 17 117.3 10.6 0.4 10.2
ACAGGCTGGT 573 940 2134 2222 251 7 63.5 10.5 0.3 10.2
NNTGGCGGGA 574 2456 4214 5418 509 31 114.9 10.8 0.6 10.2
CAGTNGCGGN 575 1650 3169 3183 386 21 83.5 10.9 0.7 10.2
CAGCGGCGGN 576 490 650 938 79 6 22.3 10.8 0.6 10.2
CAGTGGCTTG 577 1034 2028 2311 239 8 63.6 10.5 0.3 10.2
NGCGGGCGGN 578 6200 7411 13945 881 60 292.0 10.6 0.4 10.2
TNTTCGTAGC 579 214 603 664 74 5 16.9 10.9 0.7 10.2
TACTGGCAGG 580 382 838 980 95 0 30.7 10.2 0.0 10.2
NTGTGGCAGG 581 3550 7796 9449 908 24 210.9 10.4 0.3 10.2
TACGGCTGGN 582 202 431 495 51 2 13.6 10.6 0.4 10.2
AGCGGCNNGT 583 898 1675 2225 199 10 56.3 10.6 0.4 10.2
AGTGNCTGGT 584 3296 7086 9112 827 26 201.4 10.5 0.3 10.2
CNGTGGCGGG 585 1550 2958 2713 359 18 72.9 10.8 0.7 10.2
AACGGCAGGN 586 388 840 1002 98 3 27.6 10.4 0.3 10.1
TTATGGCNNC 587 7138 16875 17441 1969 53 inf 10.4 0.3 10.1
TGTNGCGGGC 588 282 558 674 64 1 19.6 10.3 0.1 10.1
NTGTGGCTCG 589 324 624 819 76 6 19.6 10.9 0.7 10.1
TACTGGCTNG 590 998 2323 2821 272 10 75.2 10.5 0.4 10.1
ATATGGCTGC 591 382 774 1083 89 2 29.5 10.3 0.2 10.1
TANTGGCTGG 592 1968 4807 5003 563 18 110.5 10.5 0.4 10.1
NACGGCTGGT 593 286 603 724 72 4 18.5 10.7 0.5 10.1
TTATGNCTGC 594 4264 10148 9390 1190 36 207.0 10.5 0.4 10.1
GTATGGCTAC 595 164 400 471 46 1 13.4 10.3 0.2 10.1
NTCGGCAGGT 596 334 570 712 67 3 18.7 10.5 0.4 10.1
ATNGGCTGGT 597 1060 2431 2999 282 9 80.6 10.4 0.3 10.1
TGNGNCGGGT 598 3518 6362 8157 765 54 167.5 10.7 0.7 10.1
NATCGGCTTG 599 144 269 380 31 1 10.2 10.3 0.3 10.1
NTGTGGCGGG 600 606 1243 1574 145 6 41.0 10.4 0.4 10.1
TGGCGGGGGA 601 222 378 523 44 2 13.5 10.4 0.4 10.0
AAGTGGCAGG 602 806 1873 2320 217 8 61.1 10.4 0.3 10.0
NGAGGCGGNT 603 6618 10958 15726 1290 80 inf 10.5 0.5 10.0
TGTGGCGGNC 604 310 621 876 69 0 25.4 10.0 0.0 10.0
GTANGGCGGT 605 106 216 292 24 0 8.6 10.0 0.0 10.0
