# Supplementary material for: Discovering motifs that induce sequencing errors
Source: BMC Bioinformatics. 2013 Apr 10;14(Suppl 5):S1. doi: 10.1186/1471-2105-14-S5-S1 (PMC3622629; doi:10.1186/1471-2105-14-S5-S1)
Supplement: Additional File 8 — Full list of (10,2)-motifs for dataset MiSeq-ec. All (10,2)-motifs found in dataset MiSeq-ec (after filtering). [file 1471-2105-14-S5-S1-S8.CSV]

#Context rank occurrences FM RM FMM RMM -log(pvalue) FER(%) RER(%) ERD(%)
CTGCGAGGGG 1 2 82 247 137 0 59.5 62.6 0.0 62.6
TAGTGGCGGG 2 6 184 660 307 2 144.5 62.5 0.3 62.2
AGACGTGGGG 3 2 77 233 109 0 49.4 58.6 0.0 58.6
GTAGGCACGG 4 2 65 249 83 1 42.5 56.1 0.4 55.7
GAGTCGCGGG 5 2 44 184 53 0 29.9 54.6 0.0 54.6
TTGTGGAGGG 6 2 87 178 98 0 36.0 53.0 0.0 53.0
TNGTGGAGGG 7 2 87 178 98 0 36.0 53.0 0.0 53.0
TAGGGGCGCN 8 2 76 247 81 0 40.6 51.6 0.0 51.6
TAGGGGCGCG 9 2 76 247 81 0 40.6 51.6 0.0 51.6
NAACTCCAAG 10 2 109 238 118 1 44.3 52.0 0.4 51.6
GANCTCCAAG 11 2 109 238 118 1 44.3 52.0 0.4 51.6
GAACTCCAAG 12 2 109 238 118 1 44.3 52.0 0.4 51.6
CGGGACTGAG 13 2 84 210 92 2 35.9 52.3 0.9 51.3
ACCTNTAGGG 14 2 26 206 27 0 21.5 50.9 0.0 50.9
ACCTGTAGGG 15 2 26 206 27 0 21.5 50.9 0.0 50.9
GTAGGCGGGN 16 2 91 252 91 0 41.9 50.0 0.0 50.0
GTAGGCGGGC 17 2 91 252 91 0 41.9 50.0 0.0 50.0
GAGAGGNGGG 18 4 239 689 233 1 108.5 49.4 0.1 49.2
GAGAGGCGGG 19 4 239 689 233 1 108.5 49.4 0.1 49.2
AGTGGCGGGT 20 6 453 1354 424 3 200.8 48.3 0.2 48.1
CCGNGGGGGG 21 2 92 186 83 0 31.9 47.4 0.0 47.4
CCGCGGGGNG 22 2 92 186 83 0 31.9 47.4 0.0 47.4
CCGCGGGGGG 23 2 92 186 83 0 31.9 47.4 0.0 47.4
AGTCCGAAGG 24 2 96 234 88 1 36.3 47.8 0.4 47.4
TGCACCCACC 25 2 96 205 87 1 32.9 47.5 0.5 47.1
TACGGCGGGT 26 10 1100 2712 985 10 inf 47.2 0.4 46.9
GAGGCGGGGT 27 2 294 624 257 3 97.0 46.6 0.5 46.2
GAGGCGGGGG 28 6 625 1150 531 3 187.4 45.9 0.3 45.7
GGCTCGCGGA 29 2 421 911 352 4 135.7 45.5 0.4 45.1
GAGGCAGGAG 30 2 143 225 116 0 38.3 44.8 0.0 44.8
GGCGCCNGGG 31 2 118 227 95 0 36.0 44.6 0.0 44.6
GGCGCCAGNG 32 2 118 227 95 0 36.0 44.6 0.0 44.6
GGCGCCAGGG 33 2 118 227 95 0 36.0 44.6 0.0 44.6
ATGGCGGGGT 34 14 1711 3735 1353 5 inf 44.2 0.1 44.0
ATCCTATGGG 35 2 88 238 70 1 31.4 44.3 0.4 43.9
AGAGGCGGGT 36 4 551 1360 419 3 182.2 43.2 0.2 43.0
TTTAGACGAG 37 2 114 216 87 1 31.3 43.3 0.5 42.8
TNTAGACGAG 38 2 114 216 87 1 31.3 43.3 0.5 42.8
CCACCCTCCG 39 2 165 750 121 3 72.4 42.3 0.4 41.9
GAACCCCCGG 40 2 120 243 86 0 34.4 41.7 0.0 41.7
GCGGCGGGGT 41 6 1135 2252 800 2 inf 41.3 0.1 41.3
GAGGAATAGG 42 2 134 231 94 0 33.9 41.2 0.0 41.2
GAGCTCANAC 43 2 61 229 41 0 23.9 40.2 0.0 40.2
GAGCTCAAAC 44 2 61 229 41 0 23.9 40.2 0.0 40.2
TAGTNGCGGG 45 8 453 885 307 2 117.0 40.4 0.2 40.2
TATGGCAGGT 46 6 1234 2553 828 8 inf 40.2 0.3 39.8
TGCGGCGGGT 47 18 1915 4307 1259 16 inf 39.7 0.4 39.3
NGGGCGCCTC 48 2 128 256 84 1 32.1 39.6 0.4 39.2
CNGGCGCCTC 49 2 128 256 84 1 32.1 39.6 0.4 39.2
CGGGCGCCTC 50 2 128 256 84 1 32.1 39.6 0.4 39.2
AGGNGGGTCC 51 4 202 479 136 5 53.3 40.2 1.0 39.2
AGGCGGGTCC 52 4 202 479 136 5 53.3 40.2 1.0 39.2
AGTCACTCGG 53 2 82 210 51 0 24.1 38.3 0.0 38.3
TGAGGCGGGT 54 8 1107 1957 680 7 240.7 38.1 0.4 37.7
GGGGCTATGG 55 2 136 221 82 0 29.1 37.6 0.0 37.6
TTAGTNCGAG 56 2 107 241 64 0 28.1 37.4 0.0 37.4
TTAGTCCGAG 57 2 107 241 64 0 28.1 37.4 0.0 37.4
NTAGTCCGAG 58 2 107 241 64 0 28.1 37.4 0.0 37.4
TGTGGCGGGC 59 6 747 1547 443 2 180.5 37.2 0.1 37.1
GGCGGGTGGG 60 8 664 1163 403 8 136.3 37.8 0.7 37.1
GCTCGNGGGG 61 6 377 671 222 0 84.0 37.1 0.0 37.1
GCTCGCGGGG 62 6 377 671 222 0 84.0 37.1 0.0 37.1
TGTGGCGGGA 63 8 1112 2321 659 7 262.4 37.2 0.3 36.9
ACGGCGGGGT 64 4 774 1247 444 3 151.5 36.5 0.2 36.2
ATGGNGGGGT 65 20 2398 4472 1353 5 inf 36.1 0.1 36.0
NCGGGGGGGT 66 2 91 218 51 1 22.0 35.9 0.5 35.5
GNGGGGGGGT 67 2 91 218 51 1 22.0 35.9 0.5 35.5
GCGGGGGGGT 68 2 91 218 51 1 22.0 35.9 0.5 35.5
CTCCAAAGGG 69 2 113 219 62 0 25.0 35.4 0.0 35.4
CTATGCCCAC 70 2 108 269 59 0 27.9 35.3 0.0 35.3
TCAGCTCGGG 71 2 121 232 66 0 26.5 35.3 0.0 35.3
GGGAAGCACC 72 2 139 246 77 1 27.6 35.6 0.4 35.2
TATCTACTCC 73 2 76 226 42 1 20.6 35.6 0.4 35.2
GACACATCCC 74 2 115 245 64 2 24.5 35.8 0.8 34.9
AGCGGCGGGT 75 14 1433 2862 774 7 inf 35.1 0.2 34.8
CGGCCGTAGG 76 2 124 226 66 0 25.7 34.7 0.0 34.7
GAGGCGGGGN 77 16 1928 3079 1041 11 inf 35.1 0.4 34.7
CCCCCGNGTG 78 2 128 255 68 0 28.1 34.7 0.0 34.7
CCCCCGGGTG 79 2 128 255 68 0 28.1 34.7 0.0 34.7
CTGTGGCGGG 80 6 801 1380 431 5 151.9 35.0 0.4 34.6
TGGCGGGGGT 81 8 1284 2082 686 7 233.1 34.8 0.3 34.5
ATGGCTCGGC 82 2 156 213 87 3 23.5 35.8 1.4 34.4
AGNGGCGGGT 83 34 3508 7189 1854 20 inf 34.6 0.3 34.3
TANGGCGGGT 84 36 3877 8193 2049 28 inf 34.6 0.3 34.2
ACTGGCGGGT 85 26 2469 5435 1313 31 inf 34.7 0.6 34.1
GCCCAGGGGG 86 2 286 478 150 2 51.8 34.4 0.4 34.0
AGATTGCTTG 87 2 92 234 48 1 21.6 34.3 0.4 33.9
CCGGACCTCA 88 2 86 206 44 0 20.5 33.8 0.0 33.8
CGGGGGCAGT 89 2 236 461 124 3 45.8 34.4 0.6 33.8
TATGGCGGGA 90 10 1934 4227 994 7 inf 33.9 0.2 33.8
CTTGGAACNG 91 2 122 234 62 0 25.1 33.7 0.0 33.7
CTTGGAACGG 92 2 122 234 62 0 25.1 33.7 0.0 33.7
TGAGGNGGGT 93 10 1322 2175 680 8 232.9 34.0 0.4 33.6
ANTGGCGGGT 94 50 5195 10822 2666 47 inf 33.9 0.4 33.5
ANAGGCGGGT 95 22 2846 5476 1441 15 inf 33.6 0.3 33.3
CGGNGGGGTA 96 2 361 701 185 5 67.4 33.9 0.7 33.2
CGGCGGGGTA 97 2 361 701 185 5 67.4 33.9 0.7 33.2
GTACGCGGGG 98 2 78 246 40 2 19.3 33.9 0.8 33.1
NTGGCGGGGT 99 34 5251 8761 2654 47 inf 33.6 0.5 33.0
CCTACAGGGG 100 2 150 221 74 0 25.1 33.0 0.0 33.0
GCATGCCCCG 101 2 252 402 127 2 42.2 33.5 0.5 33.0
AATGGCGGGT 102 6 757 1376 375 2 142.9 33.1 0.1 33.0
GTTCAAGNGG 103 2 148 251 74 1 26.1 33.3 0.4 32.9
GTTCAAGCGG 104 2 148 251 74 1 26.1 33.3 0.4 32.9
GGNGGGCGCC 105 2 140 255 71 2 24.9 33.6 0.8 32.9
GGCGGGCGCC 106 2 140 255 71 2 24.9 33.6 0.8 32.9
CTAGGNTCAA 107 2 142 215 69 0 24.0 32.7 0.0 32.7
CTAGGCTCAN 108 2 142 215 69 0 24.0 32.7 0.0 32.7
CTAGGCTCAA 109 2 142 215 69 0 24.0 32.7 0.0 32.7
CTAGGCNCAN 110 2 142 215 69 0 24.0 32.7 0.0 32.7
CTAGGCNCAA 111 2 142 215 69 0 24.0 32.7 0.0 32.7
ANCGGCGGGT 112 70 7168 14169 3482 39 inf 32.7 0.3 32.4
ATCGGCGGGT 113 14 1681 3124 813 7 inf 32.6 0.2 32.4
ACATAATGGG 114 2 136 247 65 0 25.6 32.3 0.0 32.3
ACAGGCGGGT 115 12 1636 2933 790 10 288.6 32.6 0.3 32.2
GNGGCGGGGT 116 16 2575 4208 1233 7 inf 32.4 0.2 32.2
ANGGCGGGGT 117 28 4181 6995 1979 10 inf 32.1 0.1 32.0
TGAATCTTGG 118 2 111 252 52 0 23.6 31.9 0.0 31.9
AACGGCGGGT 119 30 2473 5304 1175 17 inf 32.2 0.3 31.9
GGCGGGGGGG 120 2 255 429 120 2 41.7 32.0 0.5 31.5
CTCTCCGGAG 121 2 124 214 58 1 20.6 31.9 0.5 31.4
NGTGGCGGGT 122 44 6065 11526 2808 42 inf 31.6 0.4 31.3
TATGGCGGGT 123 22 2189 4808 1005 15 inf 31.5 0.3 31.2
CTGNGGGACG 124 2 93 211 43 1 18.1 31.6 0.5 31.1
CTGAGGGACG 125 2 93 211 43 1 18.1 31.6 0.5 31.1
AGGCTCCGGG 126 2 150 201 71 2 19.7 32.1 1.0 31.1
ACCGGCGGGT 127 12 1581 2879 720 8 269.6 31.3 0.3 31.0
GGTGGCGGGT 128 4 2080 3412 945 9 inf 31.2 0.3 31.0
ATAGGCGGGG 129 2 338 461 156 3 45.9 31.6 0.6 30.9
TGAGGCGGGG 130 6 595 943 277 8 87.2 31.8 0.8 30.9
TGNGGCGGGT 131 58 5852 11188 2653 32 inf 31.2 0.3 30.9
GGCGGGGACG 132 4 521 836 232 1 82.8 30.8 0.1 30.7
GGGGACNTGT 133 2 93 220 42 1 18.2 31.1 0.5 30.7
GGGGACCTGT 134 2 93 220 42 1 18.2 31.1 0.5 30.7
CGTGGCGGGT 135 10 1838 3142 841 27 276.2 31.4 0.9 30.5
NCGGCGGGGT 136 26 4783 7516 2129 20 inf 30.8 0.3 30.5
GAGTCGCCGG 137 2 158 210 69 0 22.1 30.4 0.0 30.4
ATGGCTCGGG 138 2 115 262 51 1 21.9 30.7 0.4 30.3
TTCGGCGGGG 139 8 917 1311 406 5 127.9 30.7 0.4 30.3
GGCCGTGTAN 140 2 120 232 52 0 21.5 30.2 0.0 30.2
GGCCGTGTAA 141 2 120 232 52 0 21.5 30.2 0.0 30.2
CGGGGAGGGT 142 6 320 839 146 10 59.4 31.3 1.2 30.2
TAGTGGGCGG 143 2 138 261 59 0 24.1 29.9 0.0 29.9
TACGGCGGGN 144 30 4092 7512 1786 35 inf 30.4 0.5 29.9
CACTCCCGAC 145 2 113 241 51 3 18.6 31.1 1.2 29.9
AGAGNCGGGT 146 6 1316 2266 564 3 210.6 30.0 0.1 29.9
NGAGGCGGGT 147 18 3112 5021 1371 37 inf 30.6 0.7 29.9
GTACCGAGGG 148 2 268 458 113 1 41.6 29.7 0.2 29.4
CTGGCGGGGT 149 14 2002 3038 883 37 255.9 30.6 1.2 29.4
AGTTACTCTC 150 2 113 202 47 0 18.6 29.4 0.0 29.4
TAGTGGCTCG 151 2 280 466 116 0 43.8 29.3 0.0 29.3
GTGTGACCCT 152 2 297 431 123 0 42.3 29.3 0.0 29.3
ATTGGCGGGG 153 12 894 1706 367 3 145.7 29.1 0.2 28.9
CGAAGCTCCC 154 2 128 274 52 0 23.1 28.9 0.0 28.9
TGTGGCGGGN 155 48 4551 8796 1866 21 inf 29.1 0.2 28.8
TNCGGCGGGT 156 52 7643 12898 3091 42 inf 28.8 0.3 28.5
CCATGAGGGT 157 2 292 462 116 0 42.5 28.4 0.0 28.4
CACACTGAGG 158 2 334 446 137 3 39.8 29.1 0.7 28.4
TNGCGGGGGT 159 12 1719 2598 687 7 230.1 28.6 0.3 28.3
CAGGCGGGGT 160 4 1167 1787 466 5 157.3 28.5 0.3 28.3
GNGGGGGTGC 161 2 247 454 100 3 35.9 28.8 0.7 28.2
GCGGGGGTGC 162 2 247 454 100 3 35.9 28.8 0.7 28.2
TAGGCGGGAN 163 2 129 206 53 2 16.8 29.1 1.0 28.2
TAGGCGGGAC 164 2 129 206 53 2 16.8 29.1 1.0 28.2
GGCGGGCGGA 165 10 796 1627 326 15 118.6 29.1 0.9 28.1
AGAGGCGGGA 166 2 371 683 148 3 55.0 28.5 0.4 28.1
NTTNCTAGGC 167 2 149 219 58 0 20.3 28.0 0.0 28.0
NTTGCTAGGC 168 2 149 219 58 0 20.3 28.0 0.0 28.0
CTTNCTAGGC 169 2 149 219 58 0 20.3 28.0 0.0 28.0
CTTGCTAGNC 170 2 149 219 58 0 20.3 28.0 0.0 28.0
CTTGCTAGGC 171 2 149 219 58 0 20.3 28.0 0.0 28.0
TACGGCGGGG 172 4 350 739 138 2 57.6 28.3 0.3 28.0
ACGGCGGGGC 173 4 797 1237 330 16 96.2 29.3 1.3 28.0
AGTGGCGGGA 174 12 1216 2236 485 12 175.9 28.5 0.5 28.0
TCGGCGGGGT 175 10 1305 1941 515 7 168.1 28.3 0.4 27.9
AGTGGCGGGN 176 30 2863 5863 1139 32 inf 28.5 0.5 27.9
TTGTGGCGGG 177 26 2219 4296 875 16 inf 28.3 0.4 27.9
GCGGGGTAGT 178 2 264 468 105 3 37.0 28.5 0.6 27.8
AGACNTGGGG 179 4 291 443 110 0 39.5 27.4 0.0 27.4
TAGTAGTCGG 180 2 146 243 55 0 21.0 27.4 0.0 27.4
ACNGGCGGGT 181 62 7467 13005 2876 64 inf 27.8 0.5 27.3
TTTGANTAGG 182 2 151 202 61 3 16.1 28.8 1.5 27.3
TTTGAGTAGG 183 2 151 202 61 3 16.1 28.8 1.5 27.3
TNTGAGTAGG 184 2 151 202 61 3 16.1 28.8 1.5 27.3
CGCGGCGGGT 185 26 3599 5553 1380 29 inf 27.7 0.5 27.2
ACGGCGGGGN 186 26 3440 5338 1320 31 inf 27.7 0.6 27.2
TCGTGGCGGG 187 8 889 1661 340 10 123.4 27.7 0.6 27.1
ANNGGCGGGT 188 184 21111 36999 7971 134 inf 27.4 0.4 27.0
TAGGCGGAAG 189 2 111 183 41 0 15.5 27.0 0.0 27.0
GAGGGTACAG 190 2 61 240 23 1 13.3 27.4 0.4 27.0
CTTTAACGGG 191 4 290 477 106 0 40.2 26.8 0.0 26.8
GGCGGGGGGC 192 2 826 1104 306 3 94.9 27.0 0.3 26.8
AANGGCGGGT 193 44 4308 7858 1595 22 inf 27.0 0.3 26.7
NGCGGCGGGT 194 74 11659 18939 4321 67 inf 27.0 0.4 26.7
AATGGCGGGG 195 20 2507 4080 936 23 inf 27.2 0.6 26.6
AAGAGGCTTG 196 2 114 254 41 0 18.9 26.5 0.0 26.5
CCTATCGGTG 197 2 159 217 57 0 19.1 26.4 0.0 26.4
CACGGCGGGT 198 16 2861 4340 1038 11 inf 26.6 0.3 26.4
AAGGGTGCCA 199 2 81 245 29 0 16.0 26.4 0.0 26.4
TGAGGCGGGN 200 22 3273 5147 1194 19 inf 26.7 0.4 26.4
ATTGGCGGGT 201 12 1516 2657 554 11 199.6 26.8 0.4 26.4
CGAACTAAGG 202 2 148 237 54 1 18.6 26.7 0.4 26.3
GTGGGGCGGG 203 10 917 1274 331 4 104.5 26.5 0.3 26.2
GNGGCGGGGG 204 32 3661 5443 1372 63 inf 27.3 1.1 26.1
TGTGGCGGGT 205 24 1694 3618 598 3 262.7 26.1 0.1 26.0
TAGTTCGAGG 206 2 114 205 41 1 15.1 26.5 0.5 26.0
TAGNTCGAGG 207 2 114 205 41 1 15.1 26.5 0.5 26.0
NGNGGCGGGT 208 170 25191 40719 9003 166 inf 26.3 0.4 25.9
ATAGGCGGGT 209 6 659 1183 232 2 89.7 26.0 0.2 25.9
TTACGGCGGG 210 8 1086 1882 385 8 137.7 26.2 0.4 25.7
TCGGCGGGTG 211 12 1242 1953 440 10 145.4 26.2 0.5 25.6
AACCGGCCGT 212 2 424 738 148 2 55.0 25.9 0.3 25.6
ATGGCGGGGN 213 54 9050 14288 3174 57 inf 26.0 0.4 25.6
GAANTCCAAG 214 4 343 505 119 1 40.3 25.8 0.2 25.6
GGCGGGGTGG 215 12 1127 1983 391 4 148.0 25.8 0.2 25.6
GGCTCGCCCC 216 4 274 452 95 1 34.6 25.7 0.2 25.5
CGGNGGGGGC 217 6 1020 1445 357 6 112.3 25.9 0.4 25.5
CGGCGGGGGC 218 6 1020 1445 357 6 112.3 25.9 0.4 25.5
TATGGCGGGN 219 76 9214 17556 3303 163 inf 26.4 0.9 25.5
TCGGNGGGGG 220 8 689 1261 239 4 90.6 25.8 0.3 25.4
TCGGCGGGGG 221 8 689 1261 239 4 90.6 25.8 0.3 25.4
GTGGCGGGGT 222 2 499 682 171 1 55.6 25.5 0.1 25.4
NNGGCGGGGT 223 102 16780 24956 5809 88 inf 25.7 0.4 25.4
NACGGCGGGT 224 78 10505 16969 3618 57 inf 25.6 0.3 25.3
AGTCCGANGG 225 4 263 452 92 3 31.7 25.9 0.7 25.3
AACGGCGGGG 226 12 1685 2521 587 17 182.3 25.8 0.7 25.2
GCGGGGGCGA 227 2 547 665 188 3 53.1 25.6 0.4 25.1
CACAAGACCC 228 2 155 244 53 1 18.2 25.5 0.4 25.1
CTGGCGGGGA 229 28 3902 6645 1341 35 inf 25.6 0.5 25.1
TGGACCGTTG 230 2 193 216 66 1 17.7 25.5 0.5 25.0
TAGGGNCGCG 231 4 246 435 82 0 32.9 25.0 0.0 25.0
GTAGGCANGG 232 4 283 482 95 1 35.5 25.1 0.2 24.9
CAGGCGGGGA 233 4 1688 2470 565 7 186.4 25.1 0.3 24.8
CTCGCTACTC 234 2 156 247 57 5 15.5 26.8 2.0 24.8
ATCCTATNGG 235 4 430 676 143 2 49.7 25.0 0.3 24.7
GTAGNTCCTC 236 2 162 195 53 0 16.3 24.7 0.0 24.7
GTAGCTCCTC 237 2 162 195 53 0 16.3 24.7 0.0 24.7
NAGGCGGGGG 238 14 2177 3088 727 14 226.8 25.0 0.5 24.6
GCGGCGGGGG 239 18 1716 2595 593 30 171.0 25.7 1.1 24.5
CCCCCTACTT 240 2 141 196 47 1 14.6 25.0 0.5 24.5
CCCCCTACTN 241 2 141 196 47 1 14.6 25.0 0.5 24.5
CCCCCTACNT 242 2 141 196 47 1 14.6 25.0 0.5 24.5
NAGTGGCGGG 243 30 3104 5867 1042 39 inf 25.1 0.7 24.5
GGCGGGGGGN 244 10 1916 2837 632 10 207.1 24.8 0.4 24.5
ACTGCGCTCG 245 2 136 210 44 0 16.2 24.4 0.0 24.4
NAGGCGGGGT 246 14 2735 3985 895 9 298.1 24.7 0.2 24.4
GCTGGCGGGT 247 50 7747 10994 2656 124 inf 25.5 1.1 24.4
CGACACACCT 248 2 282 507 93 2 34.6 24.8 0.4 24.4
ATGNCGGGGT 249 28 4434 6611 1432 7 inf 24.4 0.1 24.3
TACGGCGGGA 250 10 1382 2211 450 6 158.1 24.6 0.3 24.3
CGGATATGAG 251 4 262 430 84 0 32.2 24.3 0.0 24.3
CGGGGGAGCA 252 2 129 197 47 5 11.8 26.7 2.5 24.2
GATCATACAC 253 2 141 210 47 2 14.2 25.0 0.9 24.1
AACTAGCNAA 254 2 133 240 45 3 14.7 25.3 1.2 24.0
AACTAGCCAA 255 2 133 240 45 3 14.7 25.3 1.2 24.0
AGAGGCGGGN 256 14 2280 3857 733 13 262.8 24.3 0.3 24.0
NCGGCGGGGG 257 32 3061 4751 1006 38 inf 24.7 0.8 23.9
CGNGGCGGGT 258 52 7689 11291 2513 86 inf 24.6 0.8 23.9
CGGGTGGGTG 259 4 258 427 83 2 29.0 24.3 0.5 23.9
TAGAGGCGGG 260 2 106 226 33 0 15.0 23.7 0.0 23.7
GAGNGGCGGG 261 16 1847 2917 579 4 208.5 23.9 0.1 23.7
NTGTGGAGGG 262 4 317 390 100 1 29.8 24.0 0.3 23.7
TCCTCCTTTG 263 2 303 510 97 3 33.4 24.2 0.6 23.7
GTACCTATCC 264 2 132 217 43 2 14.0 24.6 0.9 23.7
ACAGGNGGGT 265 18 2531 3855 793 10 270.4 23.9 0.3 23.6
NTGGGGGGAG 266 2 175 219 54 0 17.2 23.6 0.0 23.6
ATGGGGGGAG 267 2 175 219 54 0 17.2 23.6 0.0 23.6
GCGGAGCACC 268 4 314 485 98 1 34.5 23.8 0.2 23.6
AGGCGGGTGT 269 10 1395 2350 434 4 161.8 23.7 0.2 23.6
TAAAAGAGGG 270 4 461 644 143 1 47.5 23.7 0.2 23.5
TCTCGTATCT 271 2 114 222 35 0 15.0 23.5 0.0 23.5
TCTCGTANCT 272 2 114 222 35 0 15.0 23.5 0.0 23.5
GCGGGGGGGN 273 4 484 642 151 2 46.7 23.8 0.3 23.5
NTGTGGCGGG 274 48 5042 8775 1575 32 inf 23.8 0.4 23.4
GTGCGGACCT 275 2 355 513 111 2 35.9 23.8 0.4 23.4
TANGGCGGGN 276 128 16879 29007 5413 251 inf 24.3 0.9 23.4
CGTGTGGGGC 277 2 298 472 92 1 32.9 23.6 0.2 23.4
GTGGCTCGTG 278 2 151 180 46 0 14.0 23.4 0.0 23.4
GGGTAGGNCC 279 2 153 230 50 3 14.4 24.6 1.3 23.3
GGGTAGGGCC 280 2 153 230 50 3 14.4 24.6 1.3 23.3
TCGNTAGGGG 281 4 273 520 84 1 33.9 23.5 0.2 23.3
TCGATAGGGG 282 4 273 520 84 1 33.9 23.5 0.2 23.3
ATGGCGGGGA 283 24 3140 5123 983 26 280.3 23.8 0.5 23.3
ATNGCGGGGT 284 28 4587 6663 1401 8 inf 23.4 0.1 23.3
TGAACCCTCT 285 2 132 198 40 0 14.5 23.3 0.0 23.3
GAGGACGCAC 286 2 165 244 50 0 18.0 23.3 0.0 23.3
AGGCCGTAGG 287 2 165 215 50 0 16.2 23.3 0.0 23.3
TCGGNGGGGT 288 12 1692 2405 521 8 167.3 23.5 0.3 23.2
GGGCTTGGGT 289 2 289 450 87 0 32.4 23.1 0.0 23.1
GAGGNGGGGG 290 12 1764 2257 549 14 155.0 23.7 0.6 23.1
TGCGGCGGGA 291 10 1710 2702 526 12 176.7 23.5 0.4 23.1
ACGTCCAACT 292 2 80 264 24 0 14.1 23.1 0.0 23.1
ACGGCGGGGA 293 12 1213 1959 372 8 127.9 23.5 0.4 23.1
GGCGGACGGG 294 16 2060 2956 621 4 210.3 23.2 0.1 23.0
GGCGGGNGGA 295 20 2132 3804 660 25 228.9 23.6 0.7 23.0
NGGCCTACCC 296 2 166 228 52 2 14.9 23.9 0.9 23.0
AGGCCTACCC 297 2 166 228 52 2 14.9 23.9 0.9 23.0
GGCTCNCGGA 298 6 1118 1500 353 16 95.4 24.0 1.1 22.9
GGCGGGTCGA 299 4 765 1174 234 6 76.4 23.4 0.5 22.9
GAGGCNGGGG 300 10 1776 2242 537 7 159.9 23.2 0.3 22.9
TANGGCGGGG 301 16 2574 4381 773 10 285.8 23.1 0.2 22.9
NNCGGCGGGT 302 256 36524 55964 11016 180 inf 23.2 0.3 22.9
NGGGGGTCCG 303 2 149 285 45 1 17.7 23.2 0.3 22.8
CGGGGGTCCN 304 2 149 285 45 1 17.7 23.2 0.3 22.8
CGGGGGTCCG 305 2 149 285 45 1 17.7 23.2 0.3 22.8
CGAGGGGTAA 306 2 166 252 49 0 18.0 22.8 0.0 22.8
NGCGGGGGGC 307 4 1025 1312 309 5 91.5 23.2 0.4 22.8
TATAGGCGGG 308 2 311 414 98 5 26.0 24.0 1.2 22.8
GNCGGGTCCT 309 2 126 228 38 1 14.2 23.2 0.4 22.7
GGNGGGTCCT 310 2 126 228 38 1 14.2 23.2 0.4 22.7
GGCGGGTCCT 311 2 126 228 38 1 14.2 23.2 0.4 22.7
TGTGGNGGGA 312 12 2240 3412 674 14 222.5 23.1 0.4 22.7
CTCGTTGGGG 313 6 502 669 150 2 46.8 23.0 0.3 22.7
ATCGGNGGGT 314 22 2738 4204 828 22 268.1 23.2 0.5 22.7
ACGTGGCGGG 315 6 805 1053 245 7 69.8 23.3 0.7 22.7
CAGGGGCGGG 316 14 1493 2421 447 9 155.2 23.0 0.4 22.7
CGACTGCGGG 317 4 495 670 147 2 46.3 22.9 0.3 22.6
GGCGGGGGGA 318 2 177 411 53 2 22.7 23.0 0.5 22.6
GCCGGCGGNC 319 4 333 475 98 1 32.7 22.7 0.2 22.5
GCCGGCGGGC 320 4 333 475 98 1 32.7 22.7 0.2 22.5
TACAGAGTGA 321 2 141 228 41 0 15.7 22.5 0.0 22.5
GAGCGGCGGG 322 8 909 1292 265 1 90.9 22.6 0.1 22.5
CGCGTCCCCA 323 2 437 654 129 2 43.5 22.8 0.3 22.5
GGAGTGGTGG 324 2 285 394 85 2 26.2 23.0 0.5 22.5
CACGAGGTCG 325 2 118 244 35 1 14.3 22.9 0.4 22.5
TATGGCNGGT 326 42 7289 11744 2154 41 inf 22.8 0.3 22.5
NGTAGGCGGG 327 2 325 505 94 0 35.1 22.4 0.0 22.4
CGTAGGCGGG 328 2 325 505 94 0 35.1 22.4 0.0 22.4
TAAGGCGGGG 329 2 517 608 155 4 41.4 23.1 0.7 22.4
TAGATTGTAN 330 2 142 224 41 0 15.4 22.4 0.0 22.4
TAGATTGTAA 331 2 142 224 41 0 15.4 22.4 0.0 22.4
TGATACAATT 332 2 73 185 21 0 10.6 22.3 0.0 22.3
CNGGCGGGGT 333 34 6074 8709 1806 54 inf 22.9 0.6 22.3
GGGAAGGGGC 334 2 487 727 142 2 48.1 22.6 0.3 22.3
TCGGCGGGGN 335 30 3620 5319 1162 111 251.8 24.3 2.0 22.3
TGCGGCGGGN 336 60 9443 14807 2783 77 inf 22.8 0.5 22.2
GAGTTGCGGG 337 8 667 839 193 2 58.4 22.4 0.2 22.2
ANGGNGGGGT 338 46 6953 9785 2002 20 inf 22.4 0.2 22.2
TATATAGGGG 339 2 335 447 99 3 28.9 22.8 0.7 22.1
GGTGTGTGGA 340 2 446 682 132 5 41.4 22.8 0.7 22.1
GCTTGTGGGG 341 2 295 441 88 4 26.4 23.0 0.9 22.1
ATGGCAGGGT 342 6 1673 2309 481 6 154.2 22.3 0.3 22.1
GGTATGCGGT 343 2 361 490 102 0 34.8 22.0 0.0 22.0
ATGGCNGGGT 344 36 7505 10667 2151 29 inf 22.3 0.3 22.0
AACGGCGGGN 345 96 12015 19441 3472 87 inf 22.4 0.4 22.0
GATTGGAGGT 346 2 327 479 93 1 31.7 22.1 0.2 21.9
TAGNGGCGGG 347 22 2669 4115 773 22 250.2 22.5 0.5 21.9
TAGCGACCCT 348 2 307 467 86 0 31.7 21.9 0.0 21.9
AACGTGGGGT 349 2 526 696 151 3 45.6 22.3 0.4 21.9
TAGGGGCNCG 350 4 293 482 84 2 29.5 22.3 0.4 21.9
AGTGGCAGGT 351 10 1213 1823 348 8 113.5 22.3 0.4 21.9
TATGGCGGGG 352 10 1707 3034 480 4 187.8 21.9 0.1 21.8
NAGGGCTCGC 353 4 276 434 77 0 29.0 21.8 0.0 21.8
CAGGGCTCGN 354 4 276 434 77 0 29.0 21.8 0.0 21.8
CAGGGCTCGC 355 4 276 434 77 0 29.0 21.8 0.0 21.8
GGCGCCANGG 356 4 373 471 104 0 33.7 21.8 0.0 21.8
NCGGGAGGAC 357 2 344 470 109 11 24.9 24.1 2.3 21.8
GCGGGAGGAC 358 2 344 470 109 11 24.9 24.1 2.3 21.8
ATNGGCGGGT 359 44 5828 8947 1646 28 inf 22.0 0.3 21.7
CTCTCCTAAA 360 2 123 198 34 0 13.0 21.7 0.0 21.7
GTGCGCCCCT 361 2 501 698 142 3 44.1 22.1 0.4 21.7
CGTTGGTAGG 362 4 480 645 141 7 38.2 22.7 1.1 21.6
TCGAGACCGG 363 2 160 251 45 1 15.5 22.0 0.4 21.6
GGGAATAGGG 364 2 331 496 92 1 31.9 21.7 0.2 21.5
GGAGGCAGGT 365 2 333 454 95 3 28.0 22.2 0.7 21.5
TNCTAGGCTC 366 2 165 218 45 0 15.1 21.4 0.0 21.4
TNCTAGGCNC 367 2 165 218 45 0 15.1 21.4 0.0 21.4
TGCTAGGCTC 368 2 165 218 45 0 15.1 21.4 0.0 21.4
TGCTAGGCNC 369 2 165 218 45 0 15.1 21.4 0.0 21.4
TAACTTGANA 370 2 132 240 36 0 14.9 21.4 0.0 21.4
TAACTTGACA 371 2 132 240 36 0 14.9 21.4 0.0 21.4
CGGGCGCCTN 372 4 297 474 84 3 27.7 22.0 0.6 21.4
ATGGCGGGGC 373 10 2292 3379 641 15 205.6 21.9 0.4 21.4
GCGGGATAGG 374 4 368 426 103 2 28.0 21.9 0.5 21.4
TAGAGGAGGG 375 2 169 248 46 0 16.6 21.4 0.0 21.4
NAGAGGAGGG 376 2 169 248 46 0 16.6 21.4 0.0 21.4
NTGGCGGGGA 377 76 10535 16617 2945 78 inf 21.8 0.5 21.4
AANGGCGGGG 378 50 6486 9216 1845 72 inf 22.1 0.8 21.4
TGCGGNGGGT 379 28 4889 7462 1358 29 inf 21.7 0.4 21.4
CGCCGGCGGG 380 12 1014 1364 282 6 85.3 21.8 0.4 21.3
ATATGGCGGG 381 18 2715 5011 749 17 246.9 21.6 0.3 21.3
GGCGGGGCAC 382 2 148 219 40 0 14.5 21.3 0.0 21.3
TGNGGCGGGA 383 32 5310 8189 1465 29 inf 21.6 0.4 21.3
AACGGNGGGT 384 40 4452 7359 1219 19 inf 21.5 0.3 21.2
ACGGCAGGGG 385 10 1183 1825 325 6 110.6 21.6 0.3 21.2
GCCGGCGGGG 386 8 876 1125 242 5 71.1 21.6 0.4 21.2
TTANGGCGGG 387 52 5975 10027 1674 71 inf 21.9 0.7 21.2
ACGGNGGGGT 388 6 1682 2144 462 8 136.8 21.5 0.4 21.2
CGGGAGGGGT 389 6 335 946 90 0 48.9 21.2 0.0 21.2
GGNGGGTAGG 390 4 468 723 133 7 40.1 22.1 1.0 21.2
GGCGGGTAGG 391 4 468 723 133 7 40.1 22.1 1.0 21.2
TGNGGCGGGN 392 160 22316 33988 6130 145 inf 21.5 0.4 21.1
GTATATGAGT 393 2 91 180 26 2 9.2 22.2 1.1 21.1
GTATATGAGN 394 2 91 180 26 2 9.2 22.2 1.1 21.1
NNTGGCGGGT 395 274 41515 61667 11389 329 inf 21.5 0.5 21.0
TCGGCGGGGC 396 4 654 882 176 2 56.4 21.2 0.2 21.0
AGGTCCCGCN 397 4 349 469 95 2 29.1 21.4 0.4 21.0
AGGTCCCGCC 398 4 349 469 95 2 29.1 21.4 0.4 21.0
GGCGGGCCGC 399 10 1105 1708 315 21 89.5 22.2 1.2 21.0
TTATGGCGGG 400 40 4352 7527 1211 62 inf 21.8 0.8 21.0
TGTGGCAGGT 401 10 1933 3055 519 7 183.6 21.2 0.2 20.9
GTAGGCGGNC 402 4 344 479 91 0 31.7 20.9 0.0 20.9
GCNGGCGGGT 403 84 12899 18076 3576 152 inf 21.7 0.8 20.9
TGAGGCGNGT 404 18 2565 3643 692 16 216.7 21.2 0.4 20.8
GTGGCGGGGA 405 12 1656 2358 443 7 143.9 21.1 0.3 20.8
CATGGCGGGT 406 8 933 1311 278 29 64.2 23.0 2.2 20.8
ATCGGCGGGA 407 16 1656 2729 449 17 148.7 21.3 0.6 20.7
GGGTGCGAGG 408 4 521 682 138 2 42.7 20.9 0.3 20.6
NATGGCGGGT 409 66 9082 13898 2419 60 inf 21.0 0.4 20.6
NAGGCGGGGA 410 14 3133 4245 827 12 260.4 20.9 0.3 20.6
TGAGNCCCCC 411 2 162 220 42 0 14.4 20.6 0.0 20.6
TGAGGNCCCC 412 2 162 220 42 0 14.4 20.6 0.0 20.6
TGAGGCCCNC 413 2 162 220 42 0 14.4 20.6 0.0 20.6
TGAGGCCCCC 414 2 162 220 42 0 14.4 20.6 0.0 20.6
TGACGGCGGG 415 34 3658 4943 967 16 inf 20.9 0.3 20.6
TANGGCGGGA 416 36 5784 9096 1554 59 inf 21.2 0.6 20.5
ACGGCGGGGG 417 6 656 895 174 4 53.3 21.0 0.4 20.5
ACCGGCGGGA 418 10 2066 3472 537 4 204.3 20.6 0.1 20.5
GTGNGACCCT 419 4 477 662 123 0 42.9 20.5 0.0 20.5
NNCTAGTTAG 420 2 163 270 42 0 16.5 20.5 0.0 20.5
NGCTAGTTAG 421 2 163 270 42 0 16.5 20.5 0.0 20.5
ANCTAGTTAG 422 2 163 270 42 0 16.5 20.5 0.0 20.5
ANCTAGTNAG 423 2 163 270 42 0 16.5 20.5 0.0 20.5
ANCTAGNTAG 424 2 163 270 42 0 16.5 20.5 0.0 20.5
AGCTAGTTNG 425 2 163 270 42 0 16.5 20.5 0.0 20.5
AGCTAGTTAN 426 2 163 270 42 0 16.5 20.5 0.0 20.5
AGCTAGTTAG 427 2 163 270 42 0 16.5 20.5 0.0 20.5
AGCTAGTNAG 428 2 163 270 42 0 16.5 20.5 0.0 20.5
AGCTAGNTAG 429 2 163 270 42 0 16.5 20.5 0.0 20.5
NTAGGCGGGT 430 8 889 1399 233 4 81.3 20.8 0.3 20.5
TGAGNCGGGG 431 8 1030 1355 279 12 76.0 21.3 0.9 20.4
NGTGGCGGGA 432 34 6076 9125 1614 52 inf 21.0 0.6 20.4
ACTNGCGGGT 433 34 5158 8086 1360 37 inf 20.9 0.5 20.4
TTTCGGCGGG 434 14 1623 2248 424 7 134.8 20.7 0.3 20.4
GGTGTATATT 435 4 332 487 85 0 30.8 20.4 0.0 20.4
TTCGGNGGGG 436 10 1565 1926 409 7 118.5 20.7 0.4 20.4
TACGGCNGGT 437 40 6459 9031 1688 35 inf 20.7 0.4 20.3
GAGNCGGGGG 438 18 2307 2895 599 9 177.8 20.6 0.3 20.3
GNGCTCCGAG 439 2 153 231 40 1 13.4 20.7 0.4 20.3
GAGNTCCGAG 440 2 153 231 40 1 13.4 20.7 0.4 20.3
GAGCTCNGAG 441 2 153 231 40 1 13.4 20.7 0.4 20.3
GAGCTCCNAG 442 2 153 231 40 1 13.4 20.7 0.4 20.3
GAGCTCCGNG 443 2 153 231 40 1 13.4 20.7 0.4 20.3
GAGCTCCGAG 444 2 153 231 40 1 13.4 20.7 0.4 20.3
GNTGGCGGGT 445 92 16619 22363 4406 150 inf 21.0 0.7 20.3
NTCGGCGGGT 446 42 5637 8150 1451 22 inf 20.5 0.3 20.2
ATAGGCGGGN 447 14 2136 2973 550 9 175.7 20.5 0.3 20.2
GGCGGGGACN 448 8 951 1253 245 4 75.2 20.5 0.3 20.2
NANGGCGGGT 449 168 25123 36694 6475 132 inf 20.5 0.4 20.1
AGTGGNGGGA 450 14 1875 3023 486 14 164.3 20.6 0.5 20.1
GTGTACTTGG 451 2 131 214 33 0 12.8 20.1 0.0 20.1
GCGGCGGGTC 452 6 1011 1641 266 12 85.4 20.8 0.7 20.1
TGGCGGGGGA 453 10 1387 1811 361 10 104.5 20.7 0.5 20.1
GGNGGGTGGG 454 14 1558 2052 404 11 117.9 20.6 0.5 20.1
TTCGGCGGGT 455 10 1935 2682 492 6 160.0 20.3 0.2 20.0
GCGGGGGGGA 456 2 393 424 100 1 27.4 20.3 0.2 20.0
CTCGTGGCGG 457 4 284 451 71 0 27.2 20.0 0.0 20.0
TATGGNGGGT 458 34 3974 6560 1015 23 inf 20.3 0.3 20.0
GTGGCAGGGA 459 6 1442 1856 365 4 113.3 20.2 0.2 20.0
CGGGCNCCTC 460 6 476 657 121 2 38.8 20.3 0.3 20.0
GAATCTACTC 461 4 285 446 71 0 26.9 19.9 0.0 19.9
CACACTNAGG 462 4 546 659 141 4 38.5 20.5 0.6 19.9
NTATGGCGGG 463 76 9599 16262 2480 100 inf 20.5 0.6 19.9
GGCGGGGTNG 464 28 3080 4780 777 11 271.5 20.1 0.2 19.9
AATGCTCCCG 465 2 358 416 93 3 24.2 20.6 0.7 19.9
AGGGGGCGGG 466 2 447 689 114 3 38.1 20.3 0.4 19.9
CTGCTCGGGG 467 2 544 696 136 1 43.0 20.0 0.1 19.9
CNCGGCGGGT 468 82 11225 15879 2842 56 inf 20.2 0.4 19.9
AGTGGCGGGC 469 10 821 1618 213 13 75.6 20.6 0.8 19.8
AGCGGNGGGT 470 24 3367 4972 841 10 286.8 20.0 0.2 19.8
GGCGGGTTTG 471 14 1645 2702 416 11 144.2 20.2 0.4 19.8
GGATTAGACA 472 2 138 242 34 0 13.9 19.8 0.0 19.8
NCTGGCGGGT 473 130 21054 29591 5412 208 inf 20.4 0.7 19.8
ACCCCACGGG 474 2 179 226 44 0 14.4 19.7 0.0 19.7
CTATGGTGGG 475 2 309 418 77 1 24.8 19.9 0.2 19.7
GAACGGCGGG 476 16 1849 2394 462 7 141.0 20.0 0.3 19.7
AGNGGCGGGN 477 138 17701 27523 4477 136 inf 20.2 0.5 19.7
GAGGCGGGGA 478 8 1009 1305 253 5 75.7 20.0 0.4 19.7
TGCGGCCCCC 479 2 319 541 79 1 29.9 19.8 0.2 19.7
TACAGGCGGG 480 6 933 1516 235 7 80.1 20.1 0.5 19.7
TGGCGGGGGN 481 34 6920 9211 1747 47 inf 20.2 0.5 19.6
CGGCTCGGGG 482 6 684 862 167 0 54.7 19.6 0.0 19.6
TCACGGCGGG 483 12 1511 2133 382 12 115.8 20.2 0.6 19.6
TGTGTCCTCC 484 2 168 210 41 0 13.3 19.6 0.0 19.6
ACTTAGCCCA 485 2 358 453 91 3 25.5 20.3 0.7 19.6
GGCGCCNGNG 486 4 389 512 96 1 30.7 19.8 0.2 19.6
AAGTGGCGGG 487 14 1378 2690 354 23 123.0 20.4 0.8 19.6
AATGGCGGGN 488 74 10394 14930 2637 97 inf 20.2 0.6 19.6
TACGGNGGGG 489 6 596 973 147 2 53.8 19.8 0.2 19.6
GGGTCCGTTT 490 2 152 288 37 0 15.9 19.6 0.0 19.6
TCGGCGGGNG 491 40 4759 7207 1201 46 inf 20.2 0.6 19.5
CGGCGGGGCC 492 10 976 1112 246 7 64.0 20.1 0.6 19.5
ATCGGCGGGN 493 66 8970 13717 2216 48 inf 19.8 0.3 19.5
CTNCGAGGGG 494 4 567 654 137 0 42.1 19.5 0.0 19.5
GGAGACTGGG 495 4 341 408 94 9 19.7 21.6 2.2 19.5
GTGGCGGGAT 496 12 2524 3965 622 13 213.5 19.8 0.3 19.4
GAGGCGGGNT 497 10 1327 1943 335 14 100.6 20.2 0.7 19.4
GGGCCACACC 498 2 137 216 35 2 11.0 20.3 0.9 19.4
ANCGGCGGGN 499 282 39699 60486 9833 263 inf 19.9 0.4 19.4
GCCGGCGGGT 500 6 651 969 162 5 51.7 19.9 0.5 19.4
TGNGGNGGGT 501 82 11415 17077 2814 63 inf 19.8 0.4 19.4
GCGGCGGGGN 502 66 9661 13358 2399 66 inf 19.9 0.5 19.4
AGTGGCTTGG 503 4 486 745 121 4 39.3 19.9 0.5 19.4
GGTAAGTCTT 504 2 291 471 70 0 27.2 19.4 0.0 19.4
CCGCGGCGGG 505 16 1841 2480 451 8 140.3 19.7 0.3 19.4
CACGGNGGGT 506 22 4372 5870 1065 14 267.6 19.6 0.2 19.4
CAGTGGCGGG 507 8 1222 2030 305 13 100.9 20.0 0.6 19.3
TCGGGGCGGG 508 10 1075 1306 264 5 75.7 19.7 0.4 19.3
GGNGGCGGGT 509 26 8142 11051 1983 28 inf 19.6 0.3 19.3
GTAAACTCCC 510 2 386 456 99 5 24.4 20.4 1.1 19.3
GAGGCGGGNG 511 20 2997 4478 726 11 246.5 19.5 0.2 19.3
ANCGGNGGGT 512 114 15402 22674 3745 75 inf 19.6 0.3 19.2
GNGGCGGGGN 513 130 19179 26418 4723 142 inf 19.8 0.5 19.2
TATGGNGGGA 514 24 4183 6676 1005 10 inf 19.4 0.1 19.2
NTGGCGGGGN 515 206 33315 47282 8196 253 inf 19.7 0.5 19.2
NNGGCGCCTC 516 4 349 506 84 1 28.7 19.4 0.2 19.2
AGNTTAGGCG 517 4 553 633 131 0 40.1 19.2 0.0 19.2
AGGTTAGGCG 518 4 553 633 131 0 40.1 19.2 0.0 19.2
AGGNTAGGCG 519 4 553 633 131 0 40.1 19.2 0.0 19.2
GGATCTCGGA 520 2 140 198 33 0 11.7 19.1 0.0 19.1
GGCGGGTGGA 521 8 1159 1766 281 8 91.9 19.5 0.5 19.1
GTGTGGCGGG 522 12 1052 1965 252 6 97.3 19.3 0.3 19.0
TGGTCGGGGT 523 2 634 860 150 1 49.9 19.1 0.1 19.0
TNACGGCGGG 524 70 9146 13500 2197 49 inf 19.4 0.4 19.0
GAGCGGNGGG 525 10 1137 1499 269 2 87.1 19.1 0.1 19.0
TNNGGCGGGT 526 190 28491 41140 6965 268 inf 19.6 0.6 19.0
TCGTGGNGGG 527 14 1640 2425 399 14 124.1 19.6 0.6 19.0
GAGTGGCGGG 528 2 320 487 76 1 26.7 19.2 0.2 19.0
GGGTCAGCCT 529 2 303 434 73 2 23.2 19.4 0.5 19.0
GAGGACAGAG 530 4 295 392 69 0 23.5 19.0 0.0 19.0
GNTTGCTAGG 531 2 167 219 39 0 13.2 18.9 0.0 18.9
GCTTNCTAGG 532 2 167 219 39 0 13.2 18.9 0.0 18.9
GCTTGCTAGN 533 2 167 219 39 0 13.2 18.9 0.0 18.9
GCTTGCTAGG 534 2 167 219 39 0 13.2 18.9 0.0 18.9
GCNTGCTAGG 535 2 167 219 39 0 13.2 18.9 0.0 18.9
AGNGGCGGGA 536 42 5706 8579 1370 37 inf 19.4 0.4 18.9
TTGGCGGGGT 537 4 1039 1306 247 4 73.9 19.2 0.3 18.9
GTGTCGGCCC 538 2 275 432 65 1 23.2 19.1 0.2 18.9
NCGGCGGGGN 539 152 23362 32004 5705 239 inf 19.6 0.7 18.9
AGAGGCNGGT 540 16 2352 3292 556 9 179.6 19.1 0.3 18.8
CTTGTACGGT 541 2 613 765 147 4 41.7 19.3 0.5 18.8
GTCGTATACC 542 2 121 193 29 1 9.9 19.3 0.5 18.8
ANGGCGGGGN 543 120 20260 27739 4818 117 inf 19.2 0.4 18.8
TGGCGGGNGT 544 96 15284 21889 3691 146 inf 19.5 0.7 18.8
TACGCGGGGA 545 2 351 463 81 0 27.5 18.8 0.0 18.8
TGGCGGGCGT 546 60 9497 13750 2304 108 inf 19.5 0.8 18.7
GAGAGGCNGG 547 8 1059 1538 246 2 85.2 18.9 0.1 18.7
CCGGCGGGGT 548 6 1569 2076 370 8 112.0 19.1 0.4 18.7
NGCGGGGGGG 549 4 511 634 121 3 34.6 19.1 0.5 18.7
ATACGGCGGG 550 8 1379 2009 330 13 100.0 19.3 0.6 18.7
TATCCTCCCT 551 4 699 883 170 8 44.8 19.6 0.9 18.7
GGNCCTCAGC 552 2 109 207 25 0 10.8 18.7 0.0 18.7
GGACCTCAGC 553 2 109 207 25 0 10.8 18.7 0.0 18.7
ANGGCGGGGA 554 46 5805 8665 1375 43 inf 19.2 0.5 18.7
TNTGGCGGGT 555 82 10850 16926 2518 36 inf 18.8 0.2 18.6
CCCCTGGTCC 556 4 255 463 60 2 22.3 19.0 0.4 18.6
TATCGGCGGG 557 16 1881 2884 446 17 141.2 19.2 0.6 18.6
TGCACGCCCC 558 2 349 413 82 2 22.8 19.0 0.5 18.5
GGNGGGGGGT 559 4 658 893 153 3 48.0 18.9 0.3 18.5
GGCGGGGGGT 560 4 658 893 153 3 48.0 18.9 0.3 18.5
TANGGCAGGT 561 28 5465 7515 1270 25 inf 18.9 0.3 18.5
CTCAAGGCCA 562 2 88 231 20 0 10.5 18.5 0.0 18.5
CGGNGGGTCC 563 4 282 512 64 0 26.9 18.5 0.0 18.5
CGGCGGGTCC 564 4 282 512 64 0 26.9 18.5 0.0 18.5
ANCGGCGGGA 565 72 11129 16599 2587 62 inf 18.9 0.4 18.5
GGCGCTAGGC 566 2 194 261 44 0 15.1 18.5 0.0 18.5
GTCCGGATCC 567 2 124 213 29 1 10.5 19.0 0.5 18.5
TATGGCTTGG 568 2 200 192 50 3 9.8 20.0 1.5 18.5
GGGGTCGTGC 569 2 349 420 79 0 25.1 18.5 0.0 18.5
GAGCTGTAGG 570 2 139 253 33 2 11.5 19.2 0.8 18.4
CAGGCGGGGN 571 16 5638 7741 1305 31 inf 18.8 0.4 18.4
GANGCGGGGG 572 12 2335 2979 538 10 160.6 18.7 0.3 18.4
AGTCTTATTG 573 2 484 720 109 0 40.2 18.4 0.0 18.4
AGTCTTATNG 574 2 484 720 109 0 40.2 18.4 0.0 18.4
GGCGGGAGAG 575 14 1113 1783 252 2 93.7 18.5 0.1 18.3
CACGGGGTAT 576 2 116 228 26 0 11.5 18.3 0.0 18.3
GGCGGGGTTG 577 14 1480 2069 336 4 111.2 18.5 0.2 18.3
NTCGGCGGGG 578 30 3938 5399 901 18 228.6 18.6 0.3 18.3
GAGTCGAGCC 579 6 525 621 120 2 34.3 18.6 0.3 18.3
GGCGGGGNGG 580 30 3779 5701 869 24 237.6 18.7 0.4 18.3
TATGGNGGGG 581 14 2173 3484 490 5 180.0 18.4 0.1 18.3
AGGGGGTCAA 582 2 156 212 37 2 10.4 19.2 0.9 18.2
CAGNGGCGGG 583 52 7188 10717 1662 59 inf 18.8 0.5 18.2
CAACGGCGGG 584 46 4952 7800 1139 37 inf 18.7 0.5 18.2
NTGTGACCCT 585 4 552 674 123 0 39.4 18.2 0.0 18.2
NACGGCGGGG 586 26 4008 5324 930 33 219.5 18.8 0.6 18.2
TATAAACAAG 587 2 503 784 113 1 41.2 18.3 0.1 18.2
ATANGGCGGG 588 30 4726 7576 1108 61 inf 19.0 0.8 18.2
GNGGCGGGGA 589 46 6756 9328 1539 34 inf 18.6 0.4 18.2
GGCGGGGAGG 590 8 495 1120 112 3 49.2 18.5 0.3 18.2
GCCGGCGGGN 591 22 2610 3425 596 14 177.8 18.6 0.4 18.2
TAGTNGCTCG 592 4 522 728 116 0 41.0 18.2 0.0 18.2
AATGGCGGGA 593 16 2676 3422 653 50 153.7 19.6 1.4 18.2
CGCGGNGGGT 594 42 6227 8329 1448 60 inf 18.9 0.7 18.2
CTGGCGGGGN 595 96 16033 22085 3713 147 inf 18.8 0.7 18.1
TTCCAATTTG 596 2 131 189 29 0 10.5 18.1 0.0 18.1
ATGGCGGGTG 597 26 2353 3708 531 11 184.0 18.4 0.3 18.1
GAGTNGCGGG 598 16 1471 2011 329 4 107.1 18.3 0.2 18.1
GCTCGTGCGG 599 10 879 1157 196 2 62.9 18.2 0.2 18.1
CGNCCCTCCG 600 4 535 764 121 3 38.7 18.4 0.4 18.1
CGCCCCTCCG 601 4 535 764 121 3 38.7 18.4 0.4 18.1
GCGGGGCCAC 602 2 499 712 113 3 35.9 18.5 0.4 18.0
AGCGGCGGGN 603 76 10338 14882 2353 75 inf 18.5 0.5 18.0
TATGGCAGGN 604 34 7312 10186 1657 45 inf 18.5 0.4 18.0
AGTTGTACCT 605 2 141 222 31 0 11.9 18.0 0.0 18.0
AGTNGTACCT 606 2 141 222 31 0 11.9 18.0 0.0 18.0
TCTCGGNGGG 607 14 1444 1768 332 12 88.9 18.7 0.7 18.0
TCTCGGCGGG 608 14 1444 1768 332 12 88.9 18.7 0.7 18.0
NCGGNGGGGT 609 58 10196 13370 2291 44 inf 18.3 0.3 18.0
CGTGTTAGTG 610 2 182 249 40 0 14.0 18.0 0.0 18.0
AGGNGGGGGC 611 6 818 1157 188 8 55.4 18.7 0.7 18.0
AGGCGGGGGC 612 6 818 1157 188 8 55.4 18.7 0.7 18.0
GTGNGCCCCT 613 4 656 907 147 3 46.7 18.3 0.3 18.0
GCGGNGGGGT 614 24 4159 5593 930 17 233.1 18.3 0.3 18.0
AAGGGTGCCC 615 2 171 198 40 2 10.0 19.0 1.0 18.0
GTACGGCCCT 616 2 350 442 80 3 22.1 18.6 0.7 17.9
CGGCGGGGNC 617 22 3590 4462 811 24 225.5 18.4 0.5 17.9
TACACGGCCC 618 2 334 403 74 1 21.9 18.1 0.2 17.9
NCTCAAGGGG 619 2 193 254 42 0 14.3 17.9 0.0 17.9
CCTCAAGGGG 620 2 193 254 42 0 14.3 17.9 0.0 17.9
GNCGGGCGCC 621 4 305 469 75 9 18.7 19.7 1.9 17.9
CTTTGATCTA 622 2 313 471 69 1 24.1 18.1 0.2 17.9
TAGCTAGTTA 623 2 166 265 37 1 13.0 18.2 0.4 17.9
TAGCTAGTNA 624 2 166 265 37 1 13.0 18.2 0.4 17.9
TAGCTAGNTA 625 2 166 265 37 1 13.0 18.2 0.4 17.9
NAGCTAGTTA 626 2 166 265 37 1 13.0 18.2 0.4 17.9
GCGGNGGGGG 627 22 2599 3388 600 31 158.3 18.8 0.9 17.8
GCTCGAACGG 628 4 541 648 120 2 34.9 18.2 0.3 17.8
GGCGGGGGAG 629 8 1144 1526 257 8 75.6 18.3 0.5 17.8
GTCGGCGGGG 630 8 1033 1309 231 6 66.8 18.3 0.5 17.8
GTGGCGGGAA 631 16 1507 2164 335 8 107.4 18.2 0.4 17.8
AAAGGCGGGG 632 8 1224 1609 272 6 82.3 18.2 0.4 17.8
TTGNGGCGGG 633 56 6910 10801 1544 51 inf 18.3 0.5 17.8
CCTACATGGG 634 4 495 704 108 1 37.0 17.9 0.1 17.8
GACGTACTCC 635 2 366 434 94 12 17.5 20.4 2.7 17.7
NGAGGCGGGN 636 62 11335 15835 2535 88 inf 18.3 0.6 17.7
CAGCGGCGGG 637 28 4029 5809 904 36 230.0 18.3 0.6 17.7
AGGGGNGGGT 638 10 1071 1613 237 7 77.1 18.1 0.4 17.7
AGGGGCGGGT 639 10 1071 1613 237 7 77.1 18.1 0.4 17.7
CACGGCGGGA 640 4 1724 2255 384 12 110.9 18.2 0.5 17.7
CNGGCGGGGA 641 48 10089 13935 2226 56 inf 18.1 0.4 17.7
GCAGGCGGGT 642 22 2672 3945 585 12 193.8 18.0 0.3 17.7
GANCGGCGGG 643 48 6323 8678 1391 35 inf 18.0 0.4 17.6
TANGGCNGGT 644 98 18514 25933 4056 91 inf 18.0 0.3 17.6
TGTAGCNGGG 645 4 295 477 64 1 23.4 17.8 0.2 17.6
TGTAGCCGGG 646 4 295 477 64 1 23.4 17.8 0.2 17.6
TACNGCGGGT 647 30 4713 6496 1025 16 265.5 17.9 0.2 17.6
NGAGGNGGGT 648 38 6791 9174 1512 55 inf 18.2 0.6 17.6
NGGNGGGTCC 649 14 1220 1942 265 5 93.8 17.8 0.3 17.6
NGGCGGGTCC 650 14 1220 1942 265 5 93.8 17.8 0.3 17.6
TACCGGCGGG 651 22 2951 4536 647 18 214.3 18.0 0.4 17.6
TGTGGCTCGT 652 2 294 381 65 2 19.1 18.1 0.5 17.6
GGTGGNGGGT 653 20 4524 5763 981 14 236.3 17.8 0.2 17.6
ATATGGCAGG 654 12 1677 2827 369 13 127.6 18.0 0.5 17.6
TTACGGCAGG 655 18 2695 3268 584 8 172.4 17.8 0.2 17.6
TGGCGGGTGA 656 42 5272 7439 1208 81 280.1 18.6 1.1 17.6
TCGNGGCGGG 657 52 7226 10058 1613 71 inf 18.2 0.7 17.5
TAGGGGGAGG 658 2 160 248 34 0 12.9 17.5 0.0 17.5
ANTGGCGGGG 659 50 7878 11490 1745 71 inf 18.1 0.6 17.5
TACANGCGGG 660 14 1772 2697 386 10 128.2 17.9 0.4 17.5
GTGCCGAGGG 661 2 325 465 71 2 22.7 17.9 0.4 17.5
AACGGCGGGA 662 24 4045 5609 879 20 225.1 17.9 0.4 17.5
CGATCGGGCG 663 4 514 712 111 2 35.9 17.8 0.3 17.5
CTGNGAGGGG 664 4 567 616 143 17 24.9 20.1 2.7 17.5
NTGGNGGGGT 665 68 13111 16777 2872 88 inf 18.0 0.5 17.4
GTGGCTCGGT 666 4 881 1063 192 5 53.5 17.9 0.5 17.4
TGGTATATAG 667 2 276 421 61 3 19.0 18.1 0.7 17.4
GGCGGGNGGG 668 30 3532 5450 771 29 211.8 17.9 0.5 17.4
NACGGCGGGN 669 234 36407 51022 8010 332 inf 18.0 0.6 17.4
GGGGGTATGG 670 4 651 892 140 3 44.2 17.7 0.3 17.4
ATCCTATCGG 671 2 342 438 73 1 22.8 17.6 0.2 17.4
NGTGGCGGGN 672 162 25242 36662 5694 388 inf 18.4 1.0 17.4
NGAGACCCNC 673 2 181 251 38 0 13.4 17.4 0.0 17.4
NGAGACCCGC 674 2 181 251 38 0 13.4 17.4 0.0 17.4
CGAGACCCNC 675 2 181 251 38 0 13.4 17.4 0.0 17.4
CGAGACCCGC 676 2 181 251 38 0 13.4 17.4 0.0 17.4
AACGGCGGGC 677 30 3812 6007 831 33 232.0 17.9 0.5 17.4
ANAGGCGGGG 678 16 2481 3202 535 13 157.6 17.7 0.4 17.3
GTACNGAGGG 679 6 616 876 134 5 40.8 17.9 0.6 17.3
TACGGNGGGT 680 36 4789 6399 1018 15 257.0 17.5 0.2 17.3
GAAGGGTGCC 681 2 91 244 19 0 10.1 17.3 0.0 17.3
ATNGGCGGGG 682 30 3682 5250 788 20 206.5 17.6 0.4 17.2
AGCGGCGGGA 683 22 3362 4789 722 21 224.8 17.7 0.4 17.2
TNGTGGCGGG 684 60 8705 12796 1880 67 inf 17.8 0.5 17.2
NACGAGAGGT 685 2 752 944 160 3 47.7 17.5 0.3 17.2
GACGAGAGGT 686 2 752 944 160 3 47.7 17.5 0.3 17.2
CTCCAANGGG 687 4 346 531 72 0 27.3 17.2 0.0 17.2
NAGNGGCGGG 688 138 18847 27912 4068 150 inf 17.8 0.5 17.2
TTGTGCTCGG 689 4 220 426 48 3 17.4 17.9 0.7 17.2
CANGGCGGGT 690 36 7664 9627 1650 49 inf 17.7 0.5 17.2
ACCGGCGGGN 691 44 8376 12446 1792 53 inf 17.6 0.4 17.2
NAGGCGGGGN 692 56 12469 16152 2648 52 inf 17.5 0.3 17.2
NNAGGCGGGT 693 118 19031 25679 4235 265 inf 18.2 1.0 17.2
GGGAGGCGGG 694 4 683 846 144 2 43.4 17.4 0.2 17.2
GACTGGCGGG 695 24 2908 4587 624 23 204.0 17.7 0.5 17.2
TATGGCGGGC 696 34 3384 5487 824 137 175.4 19.6 2.4 17.1
GCCGGCTNGT 697 4 464 684 97 1 34.0 17.3 0.1 17.1
GCCGGCTGGT 698 4 464 684 97 1 34.0 17.3 0.1 17.1
NGGCGGGGGT 699 30 4324 5814 914 18 229.5 17.4 0.3 17.1
TCTCAGAGCG 700 2 168 225 38 3 9.8 18.4 1.3 17.1
CCTANAGGGG 701 4 358 476 74 0 25.4 17.1 0.0 17.1
GNGGTCTAAA 702 2 150 213 31 0 11.1 17.1 0.0 17.1
GGGGTCTAAA 703 2 150 213 31 0 11.1 17.1 0.0 17.1
CGTGGNGGGT 704 22 4129 5726 894 39 217.4 17.8 0.7 17.1
CACTGGCGGG 705 34 3910 5894 825 19 229.9 17.4 0.3 17.1
ANTGGCGGGA 706 76 10222 14878 2242 138 inf 18.0 0.9 17.1
GCGGGGAGGG 707 8 501 1035 120 24 32.2 19.3 2.3 17.1
GNGGGGTAGT 708 4 496 702 105 3 33.1 17.5 0.4 17.0
AGCCGGCGGG 709 2 146 212 31 1 10.0 17.5 0.5 17.0
GGCGGGTNGG 710 30 3861 5174 818 23 200.4 17.5 0.4 17.0
TCTGGGGAGG 711 2 401 477 86 3 23.0 17.7 0.6 17.0
GTGGCGGGNT 712 30 5584 8392 1174 29 inf 17.4 0.3 17.0
CGTTCTATGG 713 2 272 374 60 4 16.2 18.1 1.1 17.0
TCNATAGGGG 714 6 459 741 95 1 35.5 17.1 0.1 17.0
GGNGGGTGGA 715 10 1333 1965 283 10 88.8 17.5 0.5 17.0
TGAGCTCNAA 716 2 88 231 18 0 9.5 17.0 0.0 17.0
TGAGCTCAAA 717 2 88 231 18 0 9.5 17.0 0.0 17.0
GTGGCTTGGT 718 2 377 457 77 0 24.8 17.0 0.0 17.0
TGCGGCAGGT 719 22 4824 6230 1002 15 245.1 17.2 0.2 17.0
CGGGCACCGT 720 2 850 1047 184 9 47.5 17.8 0.9 16.9
GCGGCGGGGA 721 22 2930 4129 609 11 197.7 17.2 0.3 16.9
CTNGCGGGGA 722 46 6401 9144 1347 42 inf 17.4 0.5 16.9
ANTGGCGGGN 723 304 42486 62028 9043 394 inf 17.5 0.6 16.9
TATGGNAGGT 724 18 4256 5632 886 18 219.0 17.2 0.3 16.9
AGTGGCNGGT 725 38 7648 10604 1595 38 inf 17.3 0.4 16.9
TGGNGGGGGT 726 24 3393 4462 704 13 216.6 17.2 0.3 16.9
CNCGAGACCC 727 2 178 248 36 0 12.8 16.8 0.0 16.8
CCNGAGACCC 728 2 178 248 36 0 12.8 16.8 0.0 16.8
CCCGAGACCC 729 2 178 248 36 0 12.8 16.8 0.0 16.8
GGCGGGGTTA 730 8 1441 2248 295 4 105.6 17.0 0.2 16.8
ACAGGCGGGN 731 42 7051 9140 1467 39 inf 17.2 0.4 16.8
NAGCGGCGGG 732 76 10675 14900 2229 74 inf 17.3 0.5 16.8
TGAGGCNGGG 733 12 1797 2270 376 12 105.8 17.3 0.5 16.8
GGCTCGGGGA 734 6 740 839 153 3 42.1 17.1 0.4 16.8
CNCGGGGGGT 735 2 144 189 29 0 9.9 16.8 0.0 16.8
CGNGGGGGGT 736 2 144 189 29 0 9.9 16.8 0.0 16.8
CGCGGGGGGT 737 2 144 189 29 0 9.9 16.8 0.0 16.8
GTGGCGGGCT 738 8 1006 1572 206 4 72.1 17.0 0.3 16.7
CGTGGCGGGN 739 32 5509 7642 1159 50 282.8 17.4 0.7 16.7
GGGAGCGCGG 740 6 633 793 128 1 40.5 16.8 0.1 16.7
TATGGNGGGN 741 118 16012 24558 3378 182 inf 17.4 0.7 16.7
NTACGGCGGG 742 30 5113 7475 1080 57 271.5 17.4 0.8 16.7
ACTAGCCACA 743 2 305 473 61 0 23.3 16.7 0.0 16.7
NNGGCGGGGA 744 166 26899 37307 5626 243 inf 17.3 0.6 16.7
GACAGGCGGG 745 8 1084 1262 219 2 64.9 16.8 0.2 16.6
CNTTGGTAGG 746 6 673 856 142 7 37.7 17.4 0.8 16.6
GNAGGCGGGT 747 24 3241 4551 659 14 210.7 16.9 0.3 16.6
AATCGGCGGG 748 12 2226 3134 455 12 142.8 17.0 0.4 16.6
CTCTCTACTT 749 4 282 471 62 7 17.3 18.0 1.5 16.6
GGGCAAGAGT 750 2 373 463 74 0 24.3 16.6 0.0 16.6
GCTNGCGGGT 751 78 13402 16804 2830 150 inf 17.4 0.9 16.5
NACGGCGGGA 752 46 9292 12332 1880 38 inf 16.8 0.3 16.5
TAGTCGTAGG 753 4 248 367 49 0 18.2 16.5 0.0 16.5
GGCGGGACCG 754 2 132 199 27 1 8.9 17.0 0.5 16.5
GTATGGCGGG 755 18 2532 3724 520 21 159.6 17.0 0.6 16.5
CACTCGATGG 756 4 230 497 46 1 20.2 16.7 0.2 16.5
GTGTAGTGGC 757 2 329 407 66 1 20.0 16.7 0.2 16.5
GGNGGGGGGC 758 8 1527 1676 310 7 81.5 16.9 0.4 16.5
GTGAGGCGGG 759 12 1358 1777 273 5 84.3 16.7 0.3 16.5
GGTCCGTCGG 760 2 523 721 104 1 35.0 16.6 0.1 16.4
GGCGGGGGNC 761 6 1628 2037 326 5 98.6 16.7 0.2 16.4
TGGCGGGTGT 762 16 2431 3323 500 21 143.6 17.1 0.6 16.4
CACTTGGGGT 763 2 478 677 97 3 30.4 16.9 0.4 16.4
CACTNGGGGT 764 2 478 677 97 3 30.4 16.9 0.4 16.4
TTNTGGCGGG 765 100 13553 19890 2765 104 inf 16.9 0.5 16.4
GGCGGGTGGN 766 42 6544 8774 1331 44 inf 16.9 0.5 16.4
GGGAGTTTTG 767 2 319 414 67 4 17.6 17.4 1.0 16.4
TNAGTCCGAG 768 4 332 484 67 2 21.7 16.8 0.4 16.4
GTGNCTCGGG 769 2 392 870 78 2 34.3 16.6 0.2 16.4
GTGGCTCGGG 770 2 392 870 78 2 34.3 16.6 0.2 16.4
AANGGCGGGN 771 230 32868 46010 6675 245 inf 16.9 0.5 16.4
TNGGCGGGGT 772 24 3950 5044 791 17 188.9 16.7 0.3 16.3
CAAAGAGGAG 773 4 348 372 68 0 20.1 16.3 0.0 16.3
TACTTAAAGG 774 2 368 473 73 1 23.0 16.6 0.2 16.3
CCTTAGAANG 775 4 398 444 79 1 22.4 16.6 0.2 16.3
CCTTAGAACG 776 4 398 444 79 1 22.4 16.6 0.2 16.3
CGGCGGGCGG 777 26 2863 4421 591 36 175.3 17.1 0.8 16.3
NGCGGNGGGT 778 134 24804 32809 4971 136 inf 16.7 0.4 16.3
NACGGNGGGT 779 128 18808 25304 3731 73 inf 16.6 0.3 16.3
GGCGGGTNGA 780 30 5597 7846 1122 36 285.7 16.7 0.5 16.2
ACNTATATAG 781 2 349 449 71 3 19.8 16.9 0.7 16.2
ACCTATNTAG 782 2 349 449 71 3 19.8 16.9 0.7 16.2
ACCTATATAN 783 2 349 449 71 3 19.8 16.9 0.7 16.2
ACCTATATAG 784 2 349 449 71 3 19.8 16.9 0.7 16.2
AGCGGGGNCC 785 2 304 421 62 3 18.0 16.9 0.7 16.2
AGCGGGGACC 786 2 304 421 62 3 18.0 16.9 0.7 16.2
GGGGCCGCGT 787 2 600 723 121 4 33.1 16.8 0.6 16.2
CGNGGNGGGT 788 92 14001 18898 2858 142 inf 17.0 0.7 16.2
GGCTCGNGGA 789 18 2509 3000 522 31 124.9 17.2 1.0 16.2
TANGGCGGGC 790 40 4644 7337 1037 154 225.0 18.3 2.1 16.2
NGGCCGTAGG 791 8 699 759 135 0 40.1 16.2 0.0 16.2
GNNGGCGGGT 792 184 34686 44561 6943 224 inf 16.7 0.5 16.2
GGNGGACGGG 793 18 3194 4052 625 8 193.1 16.4 0.2 16.2
AATGAAGGGT 794 2 589 739 117 3 34.1 16.6 0.4 16.2
NAGCGACCCT 795 4 446 683 86 0 32.7 16.2 0.0 16.2
CACAACGCTC 796 2 161 222 31 0 11.0 16.1 0.0 16.1
CCGCGAGAGT 797 2 306 493 66 8 17.5 17.7 1.6 16.1
NAGGGGCGGG 798 18 2313 3296 458 13 144.1 16.5 0.4 16.1
TGCGGCGGGG 799 14 2205 3107 436 12 136.6 16.5 0.4 16.1
GATCGGCGGG 800 18 2476 3675 496 21 152.5 16.7 0.6 16.1
CCCAAGGTGG 801 2 111 236 22 1 9.1 16.5 0.4 16.1
TNTGGCGGGA 802 48 9688 13337 1925 63 inf 16.6 0.5 16.1
AGGCGGGCGG 803 18 2889 3664 571 15 165.5 16.5 0.4 16.1
CNTGGCGGGT 804 50 8851 11556 1799 96 inf 16.9 0.8 16.1
GGGGCGGGGA 805 4 1161 1536 234 11 64.8 16.8 0.7 16.1
CGAGGCGGGT 806 4 885 1098 198 25 38.9 18.3 2.2 16.1
NGGAGCTCCA 807 2 387 471 74 0 24.0 16.1 0.0 16.1
GGGAGCTCCA 808 2 387 471 74 0 24.0 16.1 0.0 16.1
GGAGGCATGG 809 2 369 405 77 5 17.1 17.3 1.2 16.0
NTCCTATGGG 810 4 361 501 70 1 23.3 16.2 0.2 16.0
TAGTGGCGGT 811 6 863 1163 168 3 53.4 16.3 0.3 16.0
GCTACTCACC 812 4 659 827 129 3 37.9 16.4 0.4 16.0
NTANGGCGGG 813 128 18488 27638 3710 196 inf 16.7 0.7 16.0
ACGAGGGGGN 814 2 316 375 65 4 15.7 17.1 1.1 16.0
ACGAGGGGGA 815 2 316 375 65 4 15.7 17.1 1.1 16.0
TANCGGCGGG 816 68 10102 15191 1989 68 inf 16.5 0.4 16.0
NGCGGGCGCC 817 4 362 506 71 2 22.4 16.4 0.4 16.0
TGNGGCGGGG 818 32 4650 6192 922 34 220.7 16.5 0.5 16.0
TNTCGGCGGG 819 50 6215 8240 1233 47 292.5 16.6 0.6 16.0
ATGGCGGGCC 820 24 2820 4062 563 27 165.5 16.6 0.7 16.0
GNGGCGGGTC 821 18 2495 4054 520 52 142.6 17.2 1.3 16.0
GGCTCAGGGT 822 4 850 1079 165 3 50.1 16.3 0.3 16.0
GGCTCAAGAG 823 2 171 208 36 3 8.4 17.4 1.4 16.0
TCGAGGCGGG 824 6 662 898 132 6 37.6 16.6 0.7 16.0
CCNCCCTCCG 825 4 623 1197 122 5 46.3 16.4 0.4 16.0
TGCGGCNGGT 826 72 12388 16092 2411 55 inf 16.3 0.3 16.0
CGTGGCGGGA 827 4 1158 1597 233 13 64.6 16.8 0.8 15.9
AGAGTCGGGT 828 2 765 906 145 0 46.0 15.9 0.0 15.9
GTCAGGGGGT 829 2 773 899 150 3 42.3 16.3 0.3 15.9
CAGGNGGGGT 830 8 2814 3810 539 6 176.6 16.1 0.2 15.9
GGCGGCGGGT 831 16 4712 6217 908 15 227.5 16.2 0.2 15.9
GTCTGTCTCA 832 2 317 453 60 0 21.8 15.9 0.0 15.9
GCTTGAAAGG 833 4 398 413 78 2 19.6 16.4 0.5 15.9
GGGGCGGGAG 834 6 457 706 89 3 29.6 16.3 0.4 15.9
TAGTGGCTNG 835 4 706 910 133 0 45.0 15.9 0.0 15.9
AGGAATTATC 836 2 324 464 61 0 22.2 15.8 0.0 15.8
GTGGGGNGGG 837 16 1714 2160 331 8 96.6 16.2 0.4 15.8
GTGGCGGGTC 838 8 1030 1780 208 18 63.2 16.8 1.0 15.8
GGCGGGTCNA 839 12 1687 2554 324 9 107.4 16.1 0.4 15.8
GAGGCNGGGT 840 12 1379 1781 273 14 72.9 16.5 0.8 15.7
GAATTAGGGT 841 2 402 500 75 0 24.8 15.7 0.0 15.7
TATGGCAGGC 842 4 1504 1897 305 22 73.6 16.9 1.1 15.7
TGAGGGGGTC 843 4 338 487 63 0 23.0 15.7 0.0 15.7
ATAGGCNGGT 844 14 2085 2756 396 7 123.7 16.0 0.3 15.7
AGGGCCTTTC 845 2 102 236 19 0 9.4 15.7 0.0 15.7
CGGCGGGTGT 846 18 2957 3738 565 13 166.0 16.0 0.3 15.7
GTGGCGGGGN 847 32 4449 6085 855 27 213.7 16.1 0.4 15.7
TTATGGNGGG 848 54 6949 10289 1356 69 inf 16.3 0.7 15.7
CCAGCGAGGG 849 4 503 650 101 7 25.3 16.7 1.1 15.7
TTATGGGGGG 850 4 531 646 102 3 28.6 16.1 0.5 15.7
TTANGGGGGG 851 4 531 646 102 3 28.6 16.1 0.5 15.7
CGCTTTAGAA 852 2 183 254 37 3 9.9 16.8 1.2 15.7
GGNGGGTCGA 853 8 1222 1656 234 7 70.9 16.1 0.4 15.7
CTCTATGCCC 854 6 497 736 96 4 30.1 16.2 0.5 15.6
NGGCGGGTGT 855 48 7921 10496 1516 44 inf 16.1 0.4 15.6
AGGGTGTGGC 856 2 533 660 100 1 30.9 15.8 0.2 15.6
ANCGGCGGGG 857 38 6658 9142 1287 52 inf 16.2 0.6 15.6
TTAGNTTGAG 858 2 254 460 47 0 19.9 15.6 0.0 15.6
TTAGCTTGAG 859 2 254 460 47 0 19.9 15.6 0.0 15.6
ACTGGCGGGA 860 42 4714 7109 934 67 233.3 16.5 0.9 15.6
NATGGCGGGA 861 58 10489 14452 2033 92 inf 16.2 0.6 15.6
CAACGGNGGG 862 52 5946 8599 1140 42 297.2 16.1 0.5 15.6
GTGGCGGGCG 863 20 2793 4297 536 22 170.6 16.1 0.5 15.6
TGNCGGGGGT 864 26 3748 4771 709 16 210.0 15.9 0.3 15.6
TGCGAGTGGC 865 2 482 650 92 3 27.8 16.0 0.5 15.6
TNCGGNGGGT 866 100 17406 22999 3278 68 inf 15.8 0.3 15.6
CCTCCTTTGA 867 2 539 784 103 4 32.1 16.0 0.5 15.5
ANAGGCGGGN 868 102 16873 22295 3191 83 inf 15.9 0.4 15.5
AGAGGCTTGG 869 2 223 255 41 0 12.7 15.5 0.0 15.5
AGNGGNGGGT 870 62 11396 15793 2155 60 inf 15.9 0.4 15.5
GTNAGGGGGT 871 10 1477 1764 276 4 81.3 15.7 0.2 15.5
TGAGGCGGGA 872 6 1156 1787 215 3 76.9 15.7 0.2 15.5
CCTCTGGAGT 873 2 352 411 67 2 18.2 16.0 0.5 15.5
TGGCGGGGGC 874 10 2702 3543 518 21 145.5 16.1 0.6 15.5
CGGCGGGCGT 875 36 4481 6533 861 42 220.1 16.1 0.6 15.5
TTGCGGCGGG 876 16 2715 3829 524 27 149.8 16.2 0.7 15.5
GGCGGGGAGT 877 10 1331 2070 247 4 87.8 15.7 0.2 15.5
AGGCCCGCCT 878 4 527 602 100 3 26.5 15.9 0.5 15.5
CGGCGGGCGA 879 38 5603 7651 1041 17 270.6 15.7 0.2 15.4
GACCCGTCCC 880 6 475 616 90 3 26.3 15.9 0.5 15.4
CNTGTGTGTT 881 2 170 246 32 1 10.4 15.8 0.4 15.4
CATGTGTGTT 882 2 170 246 32 1 10.4 15.8 0.4 15.4
CATCGGCTCG 883 6 1243 1917 234 8 77.0 15.8 0.4 15.4
NCCGGCGGGT 884 62 8723 11906 1626 34 inf 15.7 0.3 15.4
ATTGGGGTCC 885 2 159 199 29 0 9.6 15.4 0.0 15.4
ANTGGGGTCC 886 2 159 199 29 0 9.6 15.4 0.0 15.4
NCNGGCGGGT 887 312 51519 67834 9924 498 inf 16.2 0.7 15.4
TCCCCCAGGG 888 2 192 227 35 0 10.9 15.4 0.0 15.4
GNGAGGCGGG 889 26 3667 4887 680 11 215.2 15.6 0.2 15.4
ACGGCGGGNC 890 20 3755 5066 730 44 167.3 16.3 0.9 15.4
AGNACCCAAG 891 2 345 426 64 1 19.4 15.6 0.2 15.4
AGCACCCAAG 892 2 345 426 64 1 19.4 15.6 0.2 15.4
NGTGGNGGGT 893 90 16612 22718 3120 97 inf 15.8 0.4 15.4
GGGTCTGTAG 894 2 143 238 26 0 10.5 15.4 0.0 15.4
GGGNCTGTAG 895 2 143 238 26 0 10.5 15.4 0.0 15.4
GACCGACAGG 896 2 187 228 34 0 11.1 15.4 0.0 15.4
ATGGCGGGNC 897 52 8866 12566 1671 60 inf 15.9 0.5 15.4
NAACGGCGGG 898 96 13395 19444 2510 78 inf 15.8 0.4 15.4
AAGCGGCGGG 899 26 3358 4570 627 17 191.9 15.7 0.4 15.4
GGGCACNTAG 900 4 534 695 99 2 30.6 15.6 0.3 15.4
GGGCACGTAG 901 4 534 695 99 2 30.6 15.6 0.3 15.4
CCTACGGGGT 902 2 1289 1648 240 6 70.9 15.7 0.4 15.3
TCGGNGGGGN 903 46 6090 7882 1235 123 242.8 16.9 1.5 15.3
AACCCCAAGG 904 2 105 241 19 0 9.3 15.3 0.0 15.3
AGGCGGGAAT 905 10 2240 2970 420 14 123.0 15.8 0.5 15.3
TCCGATGGGT 906 4 520 688 95 1 31.1 15.4 0.1 15.3
TATGNCGGGA 907 18 5494 7779 1022 30 266.5 15.7 0.4 15.3
TTTNGCTAGG 908 2 113 264 21 1 9.2 15.7 0.4 15.3
TTTCGCTAGG 909 2 113 264 21 1 9.2 15.7 0.4 15.3
TNTCGCTAGG 910 2 113 264 21 1 9.2 15.7 0.4 15.3
CAGGTCCCTC 911 2 205 257 37 0 12.3 15.3 0.0 15.3
TCCTACAATT 912 2 532 685 97 1 31.1 15.4 0.1 15.3
CACAGGGAGA 913 2 477 684 86 0 31.4 15.3 0.0 15.3
ATAGGNGGGT 914 10 1321 1870 241 3 81.5 15.4 0.2 15.3
GCTCGTCCCG 915 2 294 404 55 2 16.8 15.8 0.5 15.3
ANAGGNGGGT 916 52 8325 11240 1536 35 inf 15.6 0.3 15.3
CGGCTCGGGN 917 10 1637 2085 296 2 95.5 15.3 0.1 15.2
TCGCGGCGGG 918 28 4600 6193 877 50 202.4 16.0 0.8 15.2
GTCGGNGGGG 919 10 1268 1572 234 6 67.5 15.6 0.4 15.2
ACTGGCGGGN 920 124 17906 25570 3399 195 inf 16.0 0.8 15.2
CANCGGCGGG 921 100 14061 20783 2639 127 inf 15.8 0.6 15.2
TACGGCAGGT 922 16 1933 2521 358 11 104.8 15.6 0.4 15.2
GGGAGTGGTG 923 6 497 759 89 0 33.9 15.2 0.0 15.2
TGTGTAAAAG 924 2 527 714 96 2 30.5 15.4 0.3 15.1
GGCCTGGGGG 925 4 331 437 59 0 20.3 15.1 0.0 15.1
TCGGCTTGGT 926 2 560 666 102 2 29.5 15.4 0.3 15.1
ACNGGNGGGT 927 112 16658 22327 3062 94 inf 15.5 0.4 15.1
AGTCCGTGGG 928 2 168 222 32 2 8.8 16.0 0.9 15.1
ACGGCGGGTC 929 8 1174 1620 222 13 61.3 15.9 0.8 15.1
CCCCCGGGTN 930 4 382 514 69 1 22.5 15.3 0.2 15.1
GAAGTAAGGT 931 4 1257 1511 235 10 61.4 15.8 0.7 15.1
TAAGTACAGG 932 2 180 238 33 1 10.1 15.5 0.4 15.1
GTGAGGGGGT 933 8 704 865 126 1 39.5 15.2 0.1 15.1
NATCGGCGGG 934 66 9604 13700 1782 82 inf 15.7 0.6 15.1
TGGCGGGTGN 935 94 12720 18223 2385 136 inf 15.8 0.7 15.0
TACAAGCGGG 936 8 839 1181 151 3 49.4 15.3 0.3 15.0
NTCCAAAGGG 937 4 351 451 64 2 18.8 15.4 0.4 15.0
NTAGGCGGGN 938 26 3821 5005 692 18 169.1 15.3 0.4 15.0
CGAGGNGGGT 939 6 1360 1779 266 25 61.7 16.4 1.4 15.0
CATGGGCCGG 940 2 329 445 61 3 17.5 15.6 0.7 15.0
ATCGGCGGGC 941 24 3856 5335 695 17 180.0 15.3 0.3 15.0
CGNGGAGGGT 942 8 917 1563 170 11 54.8 15.6 0.7 14.9
TCGGGATCCC 943 2 170 219 32 2 8.6 15.8 0.9 14.9
TTGTGGNGGG 944 36 5415 7500 1000 50 242.5 15.6 0.7 14.9
GTGGCGGGTG 945 24 2761 4377 507 26 159.9 15.5 0.6 14.9
GGGTGTTTTA 946 6 858 1044 155 4 44.2 15.3 0.4 14.9
CTNGGGGTGT 947 2 132 213 24 1 8.3 15.4 0.5 14.9
CTCGGGGTGT 948 2 132 213 24 1 8.3 15.4 0.5 14.9
GGGTCTGTCG 949 6 567 700 105 5 27.8 15.6 0.7 14.9
ACTGGNGGGT 950 54 7501 10575 1359 45 inf 15.3 0.4 14.9
GTNCCGAGGG 951 6 1035 1426 187 6 57.2 15.3 0.4 14.9
CTATCGTGGA 952 2 286 444 50 0 19.3 14.9 0.0 14.9
GAGAGGCGGN 953 12 1482 2050 268 9 81.5 15.3 0.4 14.9
CTTGACTTAA 954 2 304 457 54 1 18.8 15.1 0.2 14.9
TNCGGCGGGN 955 184 33496 44527 6234 373 inf 15.7 0.8 14.9
TANGGNGGGT 956 86 11820 16115 2114 52 inf 15.2 0.3 14.8
CGCTATACTC 957 4 641 688 113 1 31.9 15.0 0.1 14.8
AACTACGGAG 958 2 572 664 102 2 28.9 15.1 0.3 14.8
NCGGGGTAGT 959 4 680 1000 123 5 38.5 15.3 0.5 14.8
ATGGCGGGNT 960 70 12530 16920 2256 75 inf 15.3 0.4 14.8
NGGCGGGCGT 961 118 19359 26395 3532 163 inf 15.4 0.6 14.8
TCGGCGGGCG 962 14 2015 2890 375 26 102.5 15.7 0.9 14.8
TAGTANAGTG 963 2 190 212 33 0 10.1 14.8 0.0 14.8
TAGTACANTG 964 2 190 212 33 0 10.1 14.8 0.0 14.8
TAGTACAGTG 965 2 190 212 33 0 10.1 14.8 0.0 14.8
CGGCACCCTC 966 2 190 242 33 0 11.1 14.8 0.0 14.8
TAGCGGCGGG 967 14 2379 3229 433 20 123.0 15.4 0.6 14.8
TCGGNGGGAG 968 6 813 1103 147 6 43.0 15.3 0.5 14.8
TCGGCGGGAG 969 6 813 1103 147 6 43.0 15.3 0.5 14.8
GTCGAGCCTC 970 2 384 424 69 2 18.1 15.2 0.5 14.8
GGGGCCGGGT 971 2 1235 1632 218 4 68.4 15.0 0.2 14.8
ACGGCGGGAT 972 12 3484 4579 615 12 190.2 15.0 0.3 14.7
NANCGGCGGG 973 282 42876 60494 7701 299 inf 15.2 0.5 14.7
GNCGGCGCCG 974 4 329 430 60 3 16.7 15.4 0.7 14.7
GGCGGCGCCG 975 4 329 430 60 3 16.7 15.4 0.7 14.7
GCAGGCGGGA 976 12 3696 4826 686 45 174.7 15.7 0.9 14.7
CGTGGCAGGT 977 10 3023 3613 536 12 152.0 15.1 0.3 14.7
GGCGGGTTGA 978 10 2986 3999 536 20 155.9 15.2 0.5 14.7
CNGGCGGGGN 979 176 33677 43459 6064 244 inf 15.3 0.6 14.7
ACCNAGTGGG 980 4 360 398 62 0 18.9 14.7 0.0 14.7
ACCGAGTGGG 981 4 360 398 62 0 18.9 14.7 0.0 14.7
CANTGGCGGG 982 74 9614 14301 1718 71 inf 15.2 0.5 14.7
GGCGGGTTTA 983 10 3481 4565 656 55 157.0 15.9 1.2 14.7
TANGGNGGGG 984 34 4612 6405 806 14 213.7 14.9 0.2 14.7
ACCGGNGGGT 985 28 4845 6139 857 24 201.7 15.0 0.4 14.6
NGGGCNCCTC 986 8 692 804 121 2 34.8 14.9 0.2 14.6
TAGTGGCNGG 987 18 2055 2697 369 16 103.2 15.2 0.6 14.6
CACGGCGGGN 988 48 9952 12623 1893 174 inf 16.0 1.4 14.6
GGCTCGCGGN 989 20 3031 3545 533 12 148.5 15.0 0.3 14.6
TTCTCTCGGG 990 4 356 451 62 1 19.3 14.8 0.2 14.6
GNGGGATAGG 991 6 589 652 103 2 28.3 14.9 0.3 14.6
GGTTTAAGAC 992 2 375 455 64 0 20.9 14.6 0.0 14.6
GCNGCGGGGT 993 22 5129 6327 887 11 212.2 14.7 0.2 14.6
NATGGCGGGG 994 54 10686 14274 1896 73 inf 15.1 0.5 14.6
NGCGGGGGGT 995 8 1050 1354 182 3 56.7 14.8 0.2 14.6
CCAGGCGGGT 996 22 3897 5251 687 23 169.8 15.0 0.4 14.6
ATGTGCGTCT 997 2 496 802 87 3 30.1 14.9 0.4 14.6
ACGGNGGGGC 998 8 1851 2287 334 17 86.3 15.3 0.7 14.5
NTNGCGGGGT 999 100 16009 19707 2807 74 inf 14.9 0.4 14.5
GAGNCGGGGT 1000 8 1641 1905 285 5 81.3 14.8 0.3 14.5
CTGGNGGGGT 1001 32 5686 6882 1036 62 212.8 15.4 0.9 14.5
NCAGGCGGGT 1002 84 13381 17490 2499 216 inf 15.7 1.2 14.5
GATTGGACTT 1003 2 160 261 28 1 9.9 14.9 0.4 14.5
NTGGCGGGGC 1004 62 10123 13417 1797 77 inf 15.1 0.6 14.5
AGGTTAGGNG 1005 6 774 850 135 3 36.2 14.9 0.4 14.5
TANATAGGGG 1006 4 558 689 99 4 27.0 15.1 0.6 14.5
TGGNGGGCTC 1007 2 315 513 55 2 19.1 14.9 0.4 14.5
TGGCGGGCTC 1008 2 315 513 55 2 19.1 14.9 0.4 14.5
GAGTCCAAAC 1009 2 160 233 28 1 9.1 14.9 0.4 14.5
ATGGNAGGGT 1010 12 2852 3487 491 8 146.3 14.7 0.2 14.5
CGGCGGGCCA 1011 10 2288 2898 404 16 111.6 15.0 0.5 14.5
GGCGGGNGGC 1012 44 9508 12994 1696 89 inf 15.1 0.7 14.5
TGCACGGGGT 1013 4 308 468 52 0 19.8 14.4 0.0 14.4
GGCGGGNGGN 1014 154 24075 32990 4252 190 inf 15.0 0.6 14.4
CTTGTAGGCG 1015 2 172 226 29 0 10.0 14.4 0.0 14.4
CGGGATGGGC 1016 12 2039 2649 355 11 103.8 14.8 0.4 14.4
GCGCGGGGGA 1017 4 1406 1690 255 16 61.6 15.4 0.9 14.4
TAGCTGTCCC 1018 2 199 217 36 2 8.6 15.3 0.9 14.4
NCTCGGCGGG 1019 30 3459 4553 609 26 171.1 15.0 0.6 14.4
GAACGGNGGG 1020 20 2917 3522 502 10 145.6 14.7 0.3 14.4
CATTTGGGGT 1021 4 524 748 91 3 28.8 14.8 0.4 14.4
TACGGCGNGT 1022 38 6322 7868 1086 21 257.2 14.7 0.3 14.4
CCTGAAGGGT 1023 2 1278 1521 216 1 67.4 14.5 0.1 14.4
TAATGGAAGT 1024 2 553 718 94 1 30.4 14.5 0.1 14.4
ACNGGCGGGN 1025 240 38800 52522 6843 321 inf 15.0 0.6 14.4
GCCCTGAGGG 1026 4 271 478 47 2 17.0 14.8 0.4 14.4
GGNGGGGTGG 1027 22 2398 3231 408 6 132.0 14.5 0.2 14.4
ACGGNGGGGN 1028 46 7811 9720 1365 51 inf 14.9 0.5 14.4
CGGCGGGGAC 1029 4 478 663 82 2 26.3 14.6 0.3 14.3
GGGCGTCCCG 1030 4 536 698 98 8 24.0 15.5 1.1 14.3
GTGNGGCGGG 1031 46 6053 8194 1043 31 261.4 14.7 0.4 14.3
GCGAACTAAC 1032 2 329 445 57 2 17.3 14.8 0.4 14.3
GGCCTCCGCA 1033 2 357 449 65 5 15.8 15.4 1.1 14.3
TCTCTCAGGG 1034 2 511 602 91 5 22.6 15.1 0.8 14.3
ATGGNGGGGN 1035 116 19702 25618 3390 100 inf 14.7 0.4 14.3
AATNGCGGGG 1036 34 5854 7688 1010 33 243.7 14.7 0.4 14.3
CGGCGGGNGT 1037 74 10421 14190 1813 76 inf 14.8 0.5 14.3
CCTTTAGCCC 1038 2 174 222 29 0 9.8 14.3 0.0 14.3
GTCTATANAG 1039 2 690 925 117 2 37.6 14.5 0.2 14.3
GTCTATAAAG 1040 2 690 925 117 2 37.6 14.5 0.2 14.3
NGGCGGGNGT 1041 226 37094 49160 6439 254 inf 14.8 0.5 14.3
NCGGCGGGGA 1042 50 8019 10571 1469 129 inf 15.5 1.2 14.3
TTAGNCCACG 1043 4 521 629 89 2 25.7 14.6 0.3 14.3
TTAGCCCACG 1044 4 521 629 89 2 25.7 14.6 0.3 14.3
AACGTTCTAT 1045 2 296 467 51 2 17.2 14.7 0.4 14.3
AACGGNGGGN 1046 130 20788 28157 3578 119 inf 14.7 0.4 14.3
NATGGCGGGN 1047 304 48669 66452 8571 476 inf 15.0 0.7 14.3
TAACGGCAGG 1048 16 1998 2829 337 5 113.1 14.4 0.2 14.3
NCGGGATAGG 1049 6 597 651 103 3 26.6 14.7 0.5 14.3
CAGGGGNGGG 1050 18 2621 3528 451 16 132.9 14.7 0.5 14.2
AGTGGCTGGT 1051 16 4678 6047 800 23 192.3 14.6 0.4 14.2
ACAGNCGGGT 1052 28 6271 8130 1065 24 260.7 14.5 0.3 14.2
ANNGGCGGGG 1053 128 20823 27225 3646 191 inf 14.9 0.7 14.2
ACNGGCGGGA 1054 72 10945 15123 1897 87 inf 14.8 0.6 14.2
NCGCGGGGGG 1055 6 707 889 117 0 39.2 14.2 0.0 14.2
GTATGGNGGG 1056 22 3129 4385 540 23 159.9 14.7 0.5 14.2
TCCCGCCTTA 1057 2 520 676 89 3 26.1 14.6 0.4 14.2
GTGGCGGGAN 1058 34 6529 9144 1107 30 289.3 14.5 0.3 14.2
GGGGTTGGGT 1059 4 1030 1205 170 0 54.1 14.2 0.0 14.2
TACGGNGGGN 1060 80 11067 14775 1870 45 inf 14.5 0.3 14.2
TTCGGCGGGN 1061 34 6460 8247 1122 54 252.4 14.8 0.7 14.1
ACTCTCCGAG 1062 2 158 208 26 0 9.0 14.1 0.0 14.1
ACNCTCCGAG 1063 2 158 208 26 0 9.0 14.1 0.0 14.1
AACGGCNGGT 1064 72 11323 15037 1947 82 inf 14.7 0.5 14.1
NAGGGCCCGG 1065 2 152 240 25 0 9.8 14.1 0.0 14.1
AAGGGCCCGG 1066 2 152 240 25 0 9.8 14.1 0.0 14.1
CATTGGCGGG 1067 10 1498 2583 255 11 88.9 14.5 0.4 14.1
GGCTCGTCTT 1068 4 571 711 96 2 28.7 14.4 0.3 14.1
CCGCGGNGGG 1069 26 3190 3939 553 27 143.7 14.8 0.7 14.1
GGCGGTCGGA 1070 4 554 673 92 1 28.2 14.2 0.1 14.1
CGCCGGCGGN 1071 14 1670 2012 285 10 77.2 14.6 0.5 14.1
TCNCGGCGGG 1072 80 11257 14513 1949 99 inf 14.8 0.7 14.1
TCACGTTACT 1073 4 299 339 49 0 15.2 14.1 0.0 14.1
ACGAGTGGGG 1074 4 495 674 85 4 24.6 14.7 0.6 14.1
ATGGNGGGGA 1075 40 5967 7988 1008 31 249.6 14.5 0.4 14.1
CTAGGCTCNN 1076 4 422 442 69 0 20.3 14.1 0.0 14.1
CTAGGCTCNA 1077 4 422 442 69 0 20.3 14.1 0.0 14.1
CTAGGCNCNA 1078 4 422 442 69 0 20.3 14.1 0.0 14.1
TCTCGGCTTA 1079 2 885 1112 149 4 43.4 14.4 0.4 14.1
ANGGCGGGGC 1080 28 6078 7577 1038 41 233.5 14.6 0.5 14.0
TCGGNGGGTG 1081 20 2562 3267 446 26 115.0 14.8 0.8 14.0
AAGGCGGGGT 1082 6 1041 1343 171 1 56.4 14.1 0.1 14.0
NGAGGCGGGG 1083 16 2949 3616 500 17 137.8 14.5 0.5 14.0
CNNGGCGGGT 1084 204 35804 45096 6091 234 inf 14.5 0.5 14.0
CACGGCNGGT 1085 52 8905 11069 1486 31 inf 14.3 0.3 14.0
CGGGNGCCTC 1086 6 540 775 89 1 30.9 14.1 0.1 14.0
CCGGGGCGGG 1087 6 852 1132 144 5 42.4 14.5 0.4 14.0
TTNCGGGCCC 1088 2 178 216 29 0 9.5 14.0 0.0 14.0
TTCCGGGCCC 1089 2 178 216 29 0 9.5 14.0 0.0 14.0
GCGGCTCGGA 1090 2 572 675 93 0 29.8 14.0 0.0 14.0
GACNGGCGGG 1091 52 6794 8920 1141 36 276.5 14.4 0.4 14.0
CTGGCGGGGC 1092 32 5678 7279 977 52 218.1 14.7 0.7 14.0
GTGGAGCGGT 1093 6 1105 1220 199 16 41.5 15.3 1.3 14.0
GGCGGGNTTA 1094 34 8126 11176 1399 82 inf 14.7 0.7 14.0
TGNCTCGAGA 1095 2 370 545 60 0 22.4 14.0 0.0 14.0
TGGCTCGAGA 1096 2 370 545 60 0 22.4 14.0 0.0 14.0
NGGCTCGAGA 1097 2 370 545 60 0 22.4 14.0 0.0 14.0
NTCGGCGGGN 1098 160 24414 32354 4101 140 inf 14.4 0.4 14.0
CTCGTTNGGG 1099 12 1125 1294 187 4 52.2 14.3 0.3 13.9
GAGGNGGGGT 1100 8 1756 2171 292 7 85.0 14.3 0.3 13.9
NTCCGAGGCT 1101 2 295 386 55 7 11.9 15.7 1.8 13.9
ATCCGAGGNT 1102 2 295 386 55 7 11.9 15.7 1.8 13.9
ATCCGAGGCT 1103 2 295 386 55 7 11.9 15.7 1.8 13.9
ANNGGCGGGA 1104 212 33540 45353 5665 241 inf 14.4 0.5 13.9
CCTATNCACC 1105 2 167 218 27 0 9.3 13.9 0.0 13.9
CCTATANACC 1106 2 167 218 27 0 9.3 13.9 0.0 13.9
CCTATACACC 1107 2 167 218 27 0 9.3 13.9 0.0 13.9
CCTANACACC 1108 2 167 218 27 0 9.3 13.9 0.0 13.9
CAGGGCCGGG 1109 4 346 450 59 3 16.4 14.6 0.7 13.9
GNGTGACCCT 1110 4 754 885 124 2 36.3 14.1 0.2 13.9
GAGGCGGGNN 1111 62 9888 13318 1659 63 inf 14.4 0.5 13.9
CGGGTGTGGT 1112 4 1453 1819 242 7 69.6 14.3 0.4 13.9
CACNCTGAGG 1113 4 816 878 139 6 33.4 14.6 0.7 13.9
AACGGNGGGG 1114 20 3528 4181 599 27 152.9 14.5 0.6 13.9
TNGNGGGGGT 1115 32 4298 5477 708 15 171.7 14.1 0.3 13.9
NTAGGCGGGG 1116 4 969 1181 166 9 42.3 14.6 0.8 13.9
NGGGAGGGGT 1117 8 551 1162 90 2 39.0 14.0 0.2 13.9
ATGGCTCGGN 1118 12 1877 2223 309 6 88.9 14.1 0.3 13.9
CGGGGGTTGC 1119 2 496 580 81 1 24.2 14.0 0.2 13.9
TATNGCGGGA 1120 30 6141 8687 1019 32 266.7 14.2 0.4 13.9
TATGNCGGGT 1121 46 6382 9164 1064 40 278.3 14.3 0.4 13.9
ANCGGCGGGC 1122 102 14744 20576 2477 110 inf 14.4 0.5 13.9
ACGGCGGGCG 1123 34 4058 5811 688 38 172.0 14.5 0.6 13.8
ATTTAATAAG 1124 2 738 838 134 13 27.2 15.4 1.5 13.8
AGNGGCGGGC 1125 42 5018 7387 848 46 218.5 14.5 0.6 13.8
TGGCGGGTTC 1126 6 1804 2186 295 5 87.5 14.1 0.2 13.8
CTTGTGGCTC 1127 2 374 503 61 1 19.9 14.0 0.2 13.8
TGGCGGGNGA 1128 104 17053 22301 2887 147 inf 14.5 0.7 13.8
CGGCGGGCGN 1129 132 17654 24755 2957 134 inf 14.3 0.5 13.8
CGGCTNGGGG 1130 10 1079 1335 175 2 54.4 14.0 0.1 13.8
NTATGGNGGG 1131 118 16609 23659 2774 121 inf 14.3 0.5 13.8
TCCCGACCTC 1132 2 175 229 28 0 9.6 13.8 0.0 13.8
CGGGGACGGT 1133 6 694 891 113 2 35.2 14.0 0.2 13.8
CTGTAGGGGA 1134 2 620 705 99 0 30.9 13.8 0.0 13.8
TGNGGCGGGC 1135 38 6504 8419 1090 50 251.0 14.4 0.6 13.8
GNCGGACGGG 1136 30 3992 4929 649 11 194.7 14.0 0.2 13.8
CCTAACAAGG 1137 2 412 414 67 1 17.6 14.0 0.2 13.7
ATCGGCNGGT 1138 48 7621 9707 1286 70 284.3 14.4 0.7 13.7
AANGGNGGGT 1139 76 10608 14265 1721 34 inf 14.0 0.2 13.7
ATTGGCGGGN 1140 76 11323 15665 1868 70 inf 14.2 0.4 13.7
GGNGGGGGGG 1141 6 746 855 122 3 33.6 14.1 0.3 13.7
GACAGGNGGG 1142 14 1838 2166 309 15 77.8 14.4 0.7 13.7
TAGNGGCTCG 1143 6 973 1427 158 4 52.4 14.0 0.3 13.7
AGGTCCCGNC 1144 6 585 708 96 3 27.0 14.1 0.4 13.7
GGCGGGCACG 1145 18 1926 2511 312 7 95.4 13.9 0.3 13.7
GTGGCAGGGN 1146 16 3345 4188 541 11 161.5 13.9 0.3 13.7
GGCTCGCGCG 1147 6 923 1099 147 1 45.4 13.7 0.1 13.6
TGTGGNGGGT 1148 36 4068 6134 660 20 185.3 14.0 0.3 13.6
GGCGGGTCGN 1149 24 3791 5113 614 16 155.9 13.9 0.3 13.6
TATCGGNGGG 1150 22 2796 3756 460 19 132.7 14.1 0.5 13.6
GGGGAACGAA 1151 2 184 235 29 0 9.8 13.6 0.0 13.6
TTACGGNGGG 1152 20 2887 3829 466 11 143.4 13.9 0.3 13.6
TCTGGCGGGT 1153 22 4758 6059 763 13 187.2 13.8 0.2 13.6
TAGTGGCGNG 1154 16 1976 2586 346 34 79.5 14.9 1.3 13.6
AAGCAAGGGT 1155 4 921 1222 149 4 45.6 13.9 0.3 13.6
CTTNCTAGNC 1156 4 375 439 59 0 18.8 13.6 0.0 13.6
ATCGGNGGGN 1157 98 13807 18551 2261 91 inf 14.1 0.5 13.6
CTCGGGCGGT 1158 6 1413 1587 228 5 62.4 13.9 0.3 13.6
TGTGGCGGGG 1159 10 998 1310 166 9 45.2 14.3 0.7 13.6
GGCAGGTGGT 1160 16 3918 5038 634 18 152.5 13.9 0.4 13.6
TCATGGCTCG 1161 8 1060 1313 174 7 47.6 14.1 0.5 13.6
NNGGCGGGGG 1162 104 16621 20383 2757 137 inf 14.2 0.7 13.6
TGGCGGGNGN 1163 356 59269 79651 9773 482 inf 14.2 0.6 13.6
CAGCCTCGGA 1164 2 337 385 54 1 15.3 13.8 0.3 13.6
TACGGCGGGC 1165 6 1260 1850 213 17 58.1 14.5 0.9 13.5
AGAGAGGGGG 1166 4 767 884 126 5 32.5 14.1 0.6 13.5
GGCGGGCTTG 1167 20 2212 2917 372 25 96.0 14.4 0.8 13.5
ACGGNGGGGG 1168 10 1095 1341 177 5 50.4 13.9 0.4 13.5
TAGCTTTATG 1169 2 730 823 119 4 31.2 14.0 0.5 13.5
ACGGCGGGNT 1170 52 11069 14996 1780 49 inf 13.9 0.3 13.5
TGGCGGGTGG 1171 10 1516 1929 255 17 64.2 14.4 0.9 13.5
TAACGGCGGG 1172 16 2891 4542 463 13 158.9 13.8 0.3 13.5
GGNGGGGGGN 1173 22 3948 4693 643 23 171.7 14.0 0.5 13.5
GCGGGACGGG 1174 2 530 676 87 4 24.0 14.1 0.6 13.5
AACCTTAGAA 1175 4 420 469 68 2 18.1 13.9 0.4 13.5
ACGNCGGGGT 1176 14 3065 3454 488 8 137.0 13.7 0.2 13.5
TAGACNCGGG 1177 8 635 877 101 2 33.0 13.7 0.2 13.5
TAGACGCGGG 1178 8 635 877 101 2 33.0 13.7 0.2 13.5
CTCTCCCACA 1179 4 643 920 104 4 32.4 13.9 0.4 13.5
AGGNGGGTGT 1180 18 2765 3746 437 6 143.1 13.6 0.2 13.5
TCATGGCGGG 1181 8 1512 2622 248 16 81.4 14.1 0.6 13.5
CGGGCGCCNC 1182 6 526 696 85 3 25.3 13.9 0.4 13.5
ATNGGCGGGN 1183 196 29547 39751 4757 157 inf 13.9 0.4 13.5
CCACGAGCGT 1184 2 476 673 76 2 24.7 13.8 0.3 13.5
CNGGNGGGGT 1185 76 13801 17763 2240 88 inf 14.0 0.5 13.5
TGTGGNGGGN 1186 82 12350 16800 1985 65 inf 13.8 0.4 13.5
ACNGCGGGGT 1187 14 3106 3707 510 24 130.4 14.1 0.6 13.5
GCGGAACTAC 1188 2 328 338 51 0 14.8 13.5 0.0 13.5
GGAGACTGGN 1189 6 543 681 94 9 21.2 14.8 1.3 13.5
NTCGGNGGGG 1190 46 6371 7971 1019 27 239.4 13.8 0.3 13.5
CAGGCGGGGG 1191 4 853 1207 142 10 38.8 14.3 0.8 13.4
TAGTAACAGC 1192 4 542 792 86 2 28.9 13.7 0.3 13.4
CCACATGACA 1193 4 310 425 53 5 13.4 14.6 1.2 13.4
NGGCGGGGGC 1194 34 6488 8012 1138 121 211.0 14.9 1.5 13.4
TCACGGNGGG 1195 18 2418 3065 391 15 109.2 13.9 0.5 13.4
CGGNGGGCCA 1196 12 2497 3112 404 16 110.6 13.9 0.5 13.4
ATGGCGGGNN 1197 304 48742 66642 7882 343 inf 13.9 0.5 13.4
NCGGNGGGGG 1198 46 6288 7770 1021 44 226.3 14.0 0.6 13.4
AGAAGGGAGT 1199 6 781 989 123 2 38.2 13.6 0.2 13.4
GGCGGGCGGC 1200 24 5655 7699 943 69 213.7 14.3 0.9 13.4
TACGNCGGGT 1201 42 6935 8537 1110 34 253.6 13.8 0.4 13.4
AGTTGGCCCT 1202 2 355 466 59 4 15.6 14.3 0.9 13.4
GAACCCCGGA 1203 2 400 502 64 2 18.6 13.8 0.4 13.4
CGTGGCNGGT 1204 44 10832 13231 1746 65 inf 13.9 0.5 13.4
CTACATGCCG 1205 2 304 440 47 0 17.4 13.4 0.0 13.4
NACGGCNGGT 1206 216 35466 44669 5682 191 inf 13.8 0.4 13.4
TNTGGCGGGN 1207 268 43404 59897 7039 346 inf 14.0 0.6 13.4
GACGAGAGGN 1208 4 1007 1199 160 4 45.4 13.7 0.3 13.4
CTGNGGCGGG 1209 36 6111 7876 979 35 231.3 13.8 0.4 13.4
AGAGGNGGGT 1210 16 3067 4113 492 19 143.5 13.8 0.5 13.4
TGGCGGGGNT 1211 86 13860 19803 2190 56 inf 13.6 0.3 13.4
GTGGGNCGGG 1212 18 2167 2566 342 7 98.1 13.6 0.3 13.4
TATGGCANGT 1213 26 5451 6862 858 18 206.2 13.6 0.3 13.3
TAGNGACCCT 1214 4 559 672 86 0 28.0 13.3 0.0 13.3
TGGCTCAGGG 1215 6 962 1127 149 1 45.7 13.4 0.1 13.3
NTGNGGCGGG 1216 160 24538 33482 3940 173 inf 13.8 0.5 13.3
NGGGGAGGGT 1217 12 1132 1647 183 10 54.1 13.9 0.6 13.3
TAACGGCTCG 1218 2 1061 1375 201 37 34.8 15.9 2.6 13.3
GGGGGGCGGG 1219 4 352 460 54 0 18.6 13.3 0.0 13.3
CCTCGGCGGG 1220 8 762 1103 125 9 34.9 14.1 0.8 13.3
NACACCTCCT 1221 2 329 496 53 3 16.4 13.9 0.6 13.3
GACACCTCCT 1222 2 329 496 53 3 16.4 13.9 0.6 13.3
GGCGGGGAGN 1223 32 5252 7455 826 24 219.3 13.6 0.3 13.3
TGTGTCGGGT 1224 2 542 685 85 2 25.4 13.6 0.3 13.3
CGAGTCCAAA 1225 2 170 234 26 0 9.3 13.3 0.0 13.3
TACNGGCGGG 1226 50 8460 11737 1357 66 inf 13.8 0.6 13.3
ATNGCGGGGN 1227 100 21057 26508 3311 87 inf 13.6 0.3 13.3
CACTTCGGGG 1228 4 321 384 49 0 15.9 13.2 0.0 13.2
CCTATTACCG 1229 2 367 399 56 0 17.0 13.2 0.0 13.2
TATGNCAGGT 1230 26 5548 6602 870 21 196.0 13.6 0.3 13.2
TTTCGGNGGG 1231 18 2544 3027 425 33 96.1 14.3 1.1 13.2
CTTGAAACCC 1232 2 361 473 55 0 19.0 13.2 0.0 13.2
ATTGAAGGGT 1233 2 983 1157 152 2 45.2 13.4 0.2 13.2
AGGAGCGCGT 1234 2 524 631 82 2 23.5 13.5 0.3 13.2
CGTAGTCGGG 1235 4 932 1170 145 3 43.5 13.5 0.3 13.2
GTGGCGGGNN 1236 162 26234 36713 4297 321 inf 14.1 0.9 13.2
GGCGGGTCGT 1237 4 1125 1576 174 3 57.8 13.4 0.2 13.2
GCTGGNGGGT 1238 100 17782 22023 2971 248 inf 14.3 1.1 13.2
ACATCCCCCT 1239 4 684 914 107 3 32.9 13.5 0.3 13.2
ACANCCCCCT 1240 4 684 914 107 3 32.9 13.5 0.3 13.2
GGCTCGTCCG 1241 4 483 573 79 5 19.2 14.1 0.9 13.2
ACGGCGGGCT 1242 12 2286 3231 368 22 103.8 13.9 0.7 13.2
GCGGGAGCGG 1243 4 862 1034 133 2 39.9 13.4 0.2 13.2
GGATTAAAAG 1244 8 1167 1415 177 0 58.0 13.2 0.0 13.2
TGTGGNGGGC 1245 16 3015 3987 463 7 148.1 13.3 0.2 13.1
CTACGGTCCA 1246 2 342 395 54 2 14.5 13.6 0.5 13.1
CTACGGNCCA 1247 2 342 395 54 2 14.5 13.6 0.5 13.1
CGCGGCGGGN 1248 100 15910 20349 2492 85 inf 13.5 0.4 13.1
AAANGGAGGT 1249 4 568 620 87 1 24.7 13.3 0.2 13.1
AAACGGAGGT 1250 4 568 620 87 1 24.7 13.3 0.2 13.1
GTCTTCGAGG 1251 6 252 708 39 2 19.1 13.4 0.3 13.1
TGCAGGCGGG 1252 14 2678 3456 430 25 112.8 13.8 0.7 13.1
GTGGCGGGTN 1253 44 7582 11494 1197 60 inf 13.6 0.5 13.1
AGNGGCAGGT 1254 48 9646 11506 1579 111 inf 14.1 1.0 13.1
NTCGGNGGGT 1255 64 9757 12516 1517 44 inf 13.5 0.4 13.1
NGCCGGCGGG 1256 22 2776 3419 438 18 118.1 13.6 0.5 13.1
TGGACCGGGT 1257 4 753 834 117 3 31.3 13.4 0.4 13.1
NTGTAGTAGG 1258 4 550 620 84 1 24.5 13.2 0.2 13.1
CTGTANTAGG 1259 4 550 620 84 1 24.5 13.2 0.2 13.1
CTGTAGTAGG 1260 4 550 620 84 1 24.5 13.2 0.2 13.1
CTCTGCCCCC 1261 4 597 700 91 1 27.4 13.2 0.1 13.1
TNACGGNGGG 1262 106 15281 19871 2375 74 inf 13.5 0.4 13.1
CNCACTGAGG 1263 8 910 1167 143 6 40.2 13.6 0.5 13.1
TACCCCTACC 1264 6 552 670 95 11 19.7 14.7 1.6 13.1
ANAGNCGGGT 1265 66 12554 16069 1925 37 inf 13.3 0.2 13.1
ANTGGNGGGT 1266 104 19146 25504 2976 100 inf 13.5 0.4 13.1
GGCGGGNTTG 1267 76 8612 12101 1359 70 inf 13.6 0.6 13.1
TGACGGNGGG 1268 48 6462 7787 1007 34 223.8 13.5 0.4 13.0
GGGTCGAGGG 1269 6 886 1104 134 1 42.9 13.1 0.1 13.0
CANNGGCGGG 1270 232 33625 46955 5387 363 inf 13.8 0.8 13.0
AGCGGCAGGT 1271 26 6313 7237 1057 96 188.8 14.3 1.3 13.0
AGCGGCNGGT 1272 70 13101 15442 2086 110 inf 13.7 0.7 13.0
GGAGACTNGG 1273 6 569 630 96 9 19.5 14.4 1.4 13.0
CGCGACTCGG 1274 4 340 404 52 1 15.3 13.3 0.2 13.0
GTGTGGNGGG 1275 14 1640 2628 252 8 87.0 13.3 0.3 13.0
TTANGGNGGG 1276 90 12345 16880 1930 87 inf 13.5 0.5 13.0
CGGGTCTTTA 1277 2 535 667 81 1 25.4 13.1 0.1 13.0
TTAGCAGGGG 1278 2 377 528 61 5 16.3 13.9 0.9 13.0
GNACTCCAAG 1279 8 844 1098 128 2 40.7 13.2 0.2 13.0
GANCGGNGGG 1280 68 9396 11726 1455 51 inf 13.4 0.4 13.0
TGGCGGGCGN 1281 188 31544 42107 4950 257 inf 13.6 0.6 13.0
CNTACATGGG 1282 6 713 943 108 2 34.4 13.2 0.2 12.9
AATGGNGGGT 1283 14 2924 3645 442 7 135.0 13.1 0.2 12.9
ATTGTGTGTA 1284 2 591 718 90 2 26.5 13.2 0.3 12.9
NGGGCGCCTN 1285 6 546 748 84 3 25.7 13.3 0.4 12.9
GTATAGGNGG 1286 2 310 431 47 1 15.5 13.2 0.2 12.9
GTATAGGGNG 1287 2 310 431 47 1 15.5 13.2 0.2 12.9
GTATAGGGGG 1288 2 310 431 47 1 15.5 13.2 0.2 12.9
GGTGACTGGG 1289 8 927 1150 143 5 40.3 13.4 0.4 12.9
TATGGCAGNT 1290 26 5659 6881 866 24 197.8 13.3 0.3 12.9
ATACCCCAAA 1291 4 383 486 61 4 15.8 13.7 0.8 12.9
GACTNGCGGG 1292 30 4049 5658 629 30 157.3 13.4 0.5 12.9
AANGGCGGGA 1293 60 10688 13510 1670 81 inf 13.5 0.6 12.9
GNCGGCGGGT 1294 52 10488 13018 1601 43 inf 13.2 0.3 12.9
GCATCCTATC 1295 4 390 441 59 1 16.8 13.1 0.2 12.9
GACCGGCGGG 1296 6 1089 1317 168 6 46.1 13.4 0.5 12.9
ACACCACACT 1297 4 1554 2314 256 29 63.8 14.1 1.2 12.9
AGNGGCNGGT 1298 168 30635 37843 4751 198 inf 13.4 0.5 12.9
GGGTGCGCGA 1299 2 727 862 111 3 31.0 13.2 0.3 12.9
ANCGGCNGGT 1300 262 42344 52698 6595 311 inf 13.5 0.6 12.9
CNAGGCGGGT 1301 34 6450 8120 1013 56 222.2 13.6 0.7 12.9
TAGTCCGGGT 1302 2 333 482 52 3 15.5 13.5 0.6 12.9
GTGCNCCCCT 1303 4 950 1105 145 4 40.0 13.2 0.4 12.9
CGGCGGGGAG 1304 12 2024 2887 314 16 92.3 13.4 0.6 12.9
GTAGGTGTGG 1305 4 287 440 45 3 13.8 13.6 0.7 12.9
TANNGGCGGG 1306 148 24516 33344 3778 162 inf 13.4 0.5 12.9
NTAGGCGGGC 1307 12 1604 1989 239 2 75.8 13.0 0.1 12.9
ATGGCAGGGG 1308 8 872 1095 136 7 36.1 13.5 0.6 12.9
GGCGGGTGCG 1309 34 3966 5741 606 23 161.1 13.3 0.4 12.9
CCTACANGGG 1310 12 1242 1428 184 1 56.2 12.9 0.1 12.8
CGAGAGAGGC 1311 2 603 637 90 1 24.9 13.0 0.2 12.8
TGNGGCAGGT 1312 52 11017 13637 1663 39 inf 13.1 0.3 12.8
GGNGGGGTTG 1313 18 1832 2408 343 73 55.0 15.8 2.9 12.8
GGACTNGGGA 1314 2 846 875 127 2 33.9 13.1 0.2 12.8
GGACTGGGGA 1315 2 846 875 127 2 33.9 13.1 0.2 12.8
CCGNGGCGGG 1316 30 4923 6311 755 30 176.3 13.3 0.5 12.8
ANGGCGGGCC 1317 34 4608 6309 722 46 169.6 13.5 0.7 12.8
TAGTGGCGGN 1318 22 3884 4920 591 19 169.4 13.2 0.4 12.8
CAGAAGGGTG 1319 4 272 471 40 0 16.7 12.8 0.0 12.8
GNCGGGGGGT 1320 8 1237 1588 186 4 56.9 13.1 0.3 12.8
AGCGGCGGGG 1321 10 1785 2144 281 17 69.0 13.6 0.8 12.8
ACTGNCGGGT 1322 54 9556 12538 1467 63 inf 13.3 0.5 12.8
CTACGGAGGG 1323 10 1012 1139 151 2 43.5 13.0 0.2 12.8
ATATGGCTCG 1324 10 1120 1308 178 12 41.7 13.7 0.9 12.8
GGCGGGTAAC 1325 18 4330 5260 651 14 151.4 13.1 0.3 12.8
TCNGCGGGGT 1326 20 3747 4373 561 10 161.2 13.0 0.2 12.8
ACGGCGGGNG 1327 74 9548 13059 1525 129 inf 13.8 1.0 12.8
GNGGGGCGGG 1328 26 3020 3999 451 8 142.9 13.0 0.2 12.8
AAATGTGAAC 1329 2 382 484 56 0 19.0 12.8 0.0 12.8
NGTATAGGGA 1330 2 400 385 60 1 15.1 13.0 0.3 12.8
GGTATAGGGA 1331 2 400 385 60 1 15.1 13.0 0.3 12.8
TTCGGNGGGT 1332 14 3443 4333 516 11 154.5 13.0 0.3 12.8
TTGGTGCCCT 1333 4 674 791 101 2 29.2 13.0 0.3 12.8
CTANCGTAGG 1334 2 314 415 47 1 14.9 13.0 0.2 12.8
CTACNGTAGG 1335 2 314 415 47 1 14.9 13.0 0.2 12.8
CTACCGTAGG 1336 2 314 415 47 1 14.9 13.0 0.2 12.8
ACGGNGGGTC 1337 10 1437 1826 224 13 58.5 13.5 0.7 12.8
GGGGCGGGTG 1338 12 1168 1526 174 3 55.0 13.0 0.2 12.8
AATGGCGGGC 1339 32 4454 6052 673 22 170.1 13.1 0.4 12.8
ATAGGCCGGT 1340 4 638 685 97 3 24.6 13.2 0.4 12.8
TGGNGGGCGT 1341 82 15165 19649 2368 148 inf 13.5 0.7 12.8
GTCGTACGGG 1342 4 322 437 49 2 14.8 13.2 0.5 12.8
CTCGGTGGGG 1343 6 642 793 98 4 27.0 13.2 0.5 12.7
GGCGGGTGGC 1344 12 2282 3041 348 15 99.5 13.2 0.5 12.7
TACAGTAGAG 1345 2 363 476 54 1 17.2 12.9 0.2 12.7
TNATGGCGGG 1346 102 16621 23127 2568 152 inf 13.4 0.7 12.7
GGAAATCTAA 1347 2 240 250 35 0 10.3 12.7 0.0 12.7
GTCGGGCTCG 1348 2 389 433 59 2 15.5 13.2 0.5 12.7
NTTGAGTAGG 1349 4 400 418 62 3 14.3 13.4 0.7 12.7
CTNCTCGGGG 1350 6 941 1183 138 1 44.6 12.8 0.1 12.7
AGCGGCGGGC 1351 30 3758 5087 576 30 138.1 13.3 0.6 12.7
ANNGCGGGGT 1352 76 15367 18765 2285 48 inf 12.9 0.3 12.7
CTTNCTAGGN 1353 4 406 459 59 0 18.3 12.7 0.0 12.7
CTTGCTAGNN 1354 4 406 459 59 0 18.3 12.7 0.0 12.7
CTTGCTAGGN 1355 4 406 459 59 0 18.3 12.7 0.0 12.7
CANGCGGGGA 1356 14 3867 4730 579 16 164.7 13.0 0.3 12.7
GCATGGCGGG 1357 18 2911 3514 449 24 113.5 13.4 0.7 12.7
TGCGGCGGGC 1358 18 3613 4691 562 37 144.1 13.5 0.8 12.7
AGGGACCNGG 1359 2 565 741 86 4 24.4 13.2 0.5 12.7
AGGGACCGGG 1360 2 565 741 86 4 24.4 13.2 0.5 12.7
TCTNGGGAGG 1361 4 581 647 89 4 22.2 13.3 0.6 12.7
NGCGGCGGGN 1362 354 61248 78555 9280 388 inf 13.2 0.5 12.7
CGCGGCGGGA 1363 18 4024 5021 596 12 143.1 12.9 0.2 12.7
TAATCCAAAA 1364 2 379 477 57 2 16.4 13.1 0.4 12.7
TACAGGNGGG 1365 10 1598 2500 244 15 74.8 13.2 0.6 12.7
AGTGGCGNGT 1366 22 4229 5434 646 33 147.0 13.3 0.6 12.6
NGTGGCNGGT 1367 194 40408 51244 6031 175 inf 13.0 0.3 12.6
ACATGACCCC 1368 4 398 458 61 3 15.5 13.3 0.7 12.6
ACANGACCCC 1369 4 398 458 61 3 15.5 13.3 0.7 12.6
GACAGGTGGG 1370 4 524 674 89 13 17.7 14.5 1.9 12.6
CGGGGAGGNT 1371 12 1109 1712 196 42 38.4 15.0 2.4 12.6
TTNGGCGGGT 1372 26 4372 5344 644 12 152.1 12.8 0.2 12.6
AGGCGGGNGG 1373 22 4159 5014 622 20 139.6 13.0 0.4 12.6
CNTAGGCGGG 1374 8 1517 2157 230 12 67.4 13.2 0.6 12.6
GGCCGCAGAC 1375 2 499 645 72 0 24.7 12.6 0.0 12.6
TTCTCCGGGT 1376 4 1866 2246 279 9 77.0 13.0 0.4 12.6
AGTGGNGGGT 1377 12 3891 5095 585 24 139.6 13.1 0.5 12.6
TATGGCGNGT 1378 54 7171 9845 1079 48 267.1 13.1 0.5 12.6
GGCGGGCCGN 1379 36 4708 6125 717 39 163.8 13.2 0.6 12.6
CGGCTCGTCT 1380 4 640 873 95 3 29.4 12.9 0.3 12.6
TGAGNCGGGT 1381 32 5837 6899 866 24 192.6 12.9 0.3 12.6
NGNGGCGGGA 1382 156 28253 36918 4262 199 inf 13.1 0.5 12.6
GGCGGGCGGN 1383 92 14327 19323 2187 131 inf 13.2 0.7 12.6
CAGTGGNGGG 1384 16 2191 3202 330 17 98.9 13.1 0.5 12.6
NGGCGGGGGN 1385 104 17509 21401 2734 204 inf 13.5 0.9 12.6
ANGNCGGGGT 1386 80 14872 17656 2216 73 inf 13.0 0.4 12.6
CNTGCTAGGC 1387 4 404 399 58 0 16.3 12.6 0.0 12.6
GGCGGGGAGC 1388 10 2183 2707 326 12 90.5 13.0 0.4 12.6
GCGNCGGGGT 1389 28 7087 8265 1036 17 234.6 12.8 0.2 12.5
CGGCGGGNGN 1390 298 39724 54203 5933 246 inf 13.0 0.5 12.5
ATCTCTGGGG 1391 4 451 683 69 5 20.3 13.3 0.7 12.5
GATGGCGGGT 1392 30 5203 6403 761 14 181.0 12.8 0.2 12.5
TCGGNGGGNG 1393 56 8063 10628 1220 65 282.9 13.1 0.6 12.5
NANGGCGGGG 1394 120 22246 27668 3358 163 inf 13.1 0.6 12.5
GATCGGGCGT 1395 8 1103 1395 160 2 50.6 12.7 0.1 12.5
CGAGGTGGGT 1396 2 475 681 68 0 25.1 12.5 0.0 12.5
TTAAGGCGGG 1397 4 537 618 78 1 23.1 12.7 0.2 12.5
GGNGGGTNGG 1398 40 5595 6896 834 33 187.4 13.0 0.5 12.5
CNCGGNGGGT 1399 120 18922 23233 3055 331 inf 13.9 1.4 12.5
TGGCGGGGTA 1400 4 1495 2041 220 7 67.5 12.8 0.3 12.5
GCCGGCNGGT 1401 16 2696 3375 395 10 116.0 12.8 0.3 12.5
TATGCACGGT 1402 4 526 682 77 2 23.5 12.8 0.3 12.5
NGTGGCAGGT 1403 46 10311 12801 1513 41 inf 12.8 0.3 12.5
ANGGCGGGTC 1404 18 3018 4271 455 27 128.8 13.1 0.6 12.5
TTGTGGCTCG 1405 2 870 1117 127 3 38.7 12.7 0.3 12.5
GTGGNGGGAT 1406 20 4300 5837 626 14 162.7 12.7 0.2 12.5
AGTNGCGGGT 1407 42 6001 7785 892 37 210.2 12.9 0.5 12.5
TACACAAGGT 1408 2 703 954 103 3 32.1 12.8 0.3 12.5
GTGNCTCGGT 1409 6 1314 1557 197 9 51.0 13.0 0.6 12.5
GGGTCTTGGG 1410 2 534 702 79 3 23.3 12.9 0.4 12.5
GGCNAGGGGT 1411 4 540 668 80 3 22.3 12.9 0.4 12.5
GGCAAGGGGT 1412 4 540 668 80 3 22.3 12.9 0.4 12.5
ACGGCGGGCC 1413 4 955 1329 148 13 37.8 13.4 1.0 12.4
ATGTGTCGGT 1414 4 624 520 106 11 15.3 14.5 2.1 12.4
ATCGGCGGGG 1415 12 1777 2529 259 7 83.6 12.7 0.3 12.4
GGCGGNCGGA 1416 24 2999 4164 445 20 130.9 12.9 0.5 12.4
CTCCGGCCGC 1417 4 366 473 53 1 16.7 12.6 0.2 12.4
GGCCCTTTCT 1418 4 530 617 82 6 19.0 13.4 1.0 12.4
GTGGCGGGNA 1419 48 8434 10885 1389 189 251.6 14.1 1.7 12.4
CATATTCCGA 1420 2 319 488 47 2 15.5 12.8 0.4 12.4
AACGGNGGGC 1421 36 5702 7836 854 47 206.4 13.0 0.6 12.4
TAACGGNGGG 1422 20 3514 5190 511 14 142.9 12.7 0.3 12.4
GGGTTTTTTC 1423 4 1386 1598 200 3 58.2 12.6 0.2 12.4
TGGCCATTCC 1424 2 378 357 55 1 13.6 12.7 0.3 12.4
GGGCAAGGAG 1425 2 290 422 42 1 14.2 12.7 0.2 12.4
GGNGGGTTGA 1426 14 3685 4633 545 22 150.3 12.9 0.5 12.4
GCGGGGTAGN 1427 6 711 873 105 4 29.1 12.9 0.5 12.4
CGTCCTGCCC 1428 4 809 1123 141 28 25.6 14.8 2.4 12.4
TNAGGCGGGT 1429 38 6494 7532 1122 180 165.7 14.7 2.3 12.4
NTAGGCGGGA 1430 2 359 436 54 3 14.1 13.1 0.7 12.4
ATAGGCGGGA 1431 2 359 436 54 3 14.1 13.1 0.7 12.4
GGCGGGGTGN 1432 32 4935 6302 712 14 175.3 12.6 0.2 12.4
GNGGNGGGGT 1433 50 9935 11913 1450 42 inf 12.7 0.4 12.4
GGACTGAGTG 1434 4 573 739 82 1 26.5 12.5 0.1 12.4
GATCCTACAA 1435 4 347 481 49 0 17.7 12.4 0.0 12.4
CTGCACGGGG 1436 6 659 881 95 2 30.3 12.6 0.2 12.4
TGGCNGGGGT 1437 26 6439 7511 942 30 204.5 12.8 0.4 12.4
GGNGGGTCCN 1438 14 1295 1935 187 5 62.8 12.6 0.3 12.4
GGCGGGTCCN 1439 14 1295 1935 187 5 62.8 12.6 0.3 12.4
CGGCGGGNGA 1440 90 12636 16461 1820 39 inf 12.6 0.2 12.4
NCTNGCGGGT 1441 206 38816 47746 5778 293 inf 13.0 0.6 12.3
TTCCTTCCCC 1442 4 546 662 79 2 23.0 12.6 0.3 12.3
GANAGGCGGG 1443 26 3821 4602 554 15 156.3 12.7 0.3 12.3
CCTANGTGTG 1444 4 334 487 47 0 17.5 12.3 0.0 12.3
CCTACGTGTG 1445 4 334 487 47 0 17.5 12.3 0.0 12.3
TCCTCCCTNG 1446 6 586 688 88 5 21.8 13.1 0.7 12.3
TCCTCCCTGG 1447 6 586 688 88 5 21.8 13.1 0.7 12.3
NCGGCGGGNG 1448 298 40008 54109 5985 373 inf 13.0 0.7 12.3
GCTGCCTCCG 1449 2 398 485 57 1 17.1 12.5 0.2 12.3
TAGGGNGGGT 1450 2 377 459 54 1 16.1 12.5 0.2 12.3
TAGGGCGGGT 1451 2 377 459 54 1 16.1 12.5 0.2 12.3
TTGTGGCTTG 1452 6 1315 1514 188 3 54.4 12.5 0.2 12.3
CGGCGGGGGN 1453 32 4002 5375 580 19 145.4 12.7 0.4 12.3
CGNGTCCCCA 1454 4 889 1061 129 4 35.9 12.7 0.4 12.3
CAANGGCGGG 1455 80 10154 13851 1515 96 inf 13.0 0.7 12.3
ACAGGCGGGC 1456 14 2405 2951 354 16 94.1 12.8 0.5 12.3
TAGNCGGGAC 1457 4 370 446 54 2 14.8 12.7 0.4 12.3
GAGGACAGAN 1458 6 500 628 70 0 23.6 12.3 0.0 12.3
TGCGGNGGGN 1459 98 19781 25228 2917 146 inf 12.9 0.6 12.3
TATGGCAGGG 1460 12 1624 2251 231 4 76.3 12.5 0.2 12.3
CTGNACCCCC 1461 4 810 846 117 3 29.9 12.6 0.4 12.3
CTGCACCCCC 1462 4 810 846 117 3 29.9 12.6 0.4 12.3
CCCACAGGGA 1463 4 912 1099 134 6 35.5 12.8 0.5 12.3
AGCGGNGGGA 1464 28 5087 6439 748 36 169.2 12.8 0.6 12.3
AACCCAAAGG 1465 8 765 922 109 2 32.4 12.5 0.2 12.3
TCGTCCGCGA 1466 4 673 827 95 1 29.8 12.4 0.1 12.2
GTGGCGGGNG 1467 54 8694 12566 1279 73 inf 12.8 0.6 12.2
GNCGAGAGGT 1468 4 1145 1344 163 3 47.4 12.5 0.2 12.2
NCGGCGGGGC 1469 44 7499 9166 1101 52 240.3 12.8 0.6 12.2
GNGGCGGGNG 1470 236 34101 46306 5022 283 inf 12.8 0.6 12.2
CGGCGGGNCA 1471 28 5298 7142 765 28 190.4 12.6 0.4 12.2
AAGNGGCGGG 1472 48 7143 10163 1054 65 259.9 12.9 0.6 12.2
CGAGGCGGGC 1473 6 957 1327 137 4 43.3 12.5 0.3 12.2
CGNGGCGGGN 1474 180 28802 36728 4213 203 inf 12.8 0.5 12.2
TAAGNCGGGG 1475 10 1103 1515 158 5 49.0 12.5 0.3 12.2
NNACGGCGGG 1476 234 38666 50188 5645 272 inf 12.7 0.5 12.2
GAGGNGGGGN 1477 60 8053 9637 1160 38 257.9 12.6 0.4 12.2
CGGCGGGNCC 1478 16 2182 2535 313 9 85.5 12.5 0.4 12.2
ATCGGNGGGA 1479 24 3035 3978 460 39 111.6 13.2 1.0 12.2
CTNGCGGGGT 1480 42 6012 6965 894 53 178.3 12.9 0.8 12.2
GGCCCGCACT 1481 2 375 472 52 0 17.6 12.2 0.0 12.2
ACGGCGGGNN 1482 234 38411 51071 5643 328 inf 12.8 0.6 12.2
GCTGGCGGGN 1483 226 40844 51274 6017 346 inf 12.8 0.7 12.2
NTGGCGGGTG 1484 94 13271 18282 1914 82 inf 12.6 0.4 12.2
CCTANGGGGT 1485 6 1681 2075 240 7 68.9 12.5 0.3 12.2
GACACACANT 1486 2 353 399 50 1 14.0 12.4 0.2 12.2
GACACACAGT 1487 2 353 399 50 1 14.0 12.4 0.2 12.2
CGGTCCGCGA 1488 2 833 835 123 6 27.4 12.9 0.7 12.2
GGCGGGTNTA 1489 18 5727 7217 857 63 180.0 13.0 0.9 12.2
TGGCGGGGNC 1490 26 6124 7260 896 45 188.0 12.8 0.6 12.1
GAGGACNGAG 1491 6 499 631 70 1 22.1 12.3 0.2 12.1
GGCTTGAAAT 1492 2 397 454 56 1 16.2 12.4 0.2 12.1
GGNGTCCCGA 1493 6 1194 1380 165 0 52.5 12.1 0.0 12.1
GGCGTCCCGA 1494 6 1194 1380 165 0 52.5 12.1 0.0 12.1
TCGGCGGGNC 1495 20 2680 3750 387 18 114.1 12.6 0.5 12.1
TGTGGAGAGA 1496 4 457 674 64 1 22.5 12.3 0.1 12.1
TATCNGCGGG 1497 30 4181 5433 599 22 143.8 12.5 0.4 12.1
CACNGGCGGG 1498 54 8697 12159 1333 143 287.1 13.3 1.2 12.1
CGGCGGGNGG 1499 40 5359 7459 783 47 189.8 12.7 0.6 12.1
ATTNGGCGCC 1500 2 377 482 52 0 17.8 12.1 0.0 12.1
ATTGGGCNCC 1501 2 377 482 52 0 17.8 12.1 0.0 12.1
ATTGGGCGCC 1502 2 377 482 52 0 17.8 12.1 0.0 12.1
ATNGGGCGCC 1503 2 377 482 52 0 17.8 12.1 0.0 12.1
GGNGGNGGGT 1504 76 17480 20540 2472 56 inf 12.4 0.3 12.1
ATNGNGGGGT 1505 62 10182 12316 1436 30 inf 12.4 0.2 12.1
CCANGAGGGT 1506 4 914 1158 127 1 41.3 12.2 0.1 12.1
GGCCACGCGG 1507 4 746 933 108 5 29.5 12.6 0.5 12.1
ANTCGGCGGG 1508 20 3433 4453 489 16 143.1 12.5 0.4 12.1
NCGTGGCGGG 1509 32 5886 7635 855 45 196.1 12.7 0.6 12.1
AGCCCACGCT 1510 2 583 718 96 15 17.7 14.1 2.0 12.1
CCGGNGGGGT 1511 16 2663 3228 378 11 106.7 12.4 0.3 12.1
ATGGCGGGNA 1512 104 15153 20910 2172 95 inf 12.5 0.5 12.1
NTTGGCGGGT 1513 34 5314 6652 750 19 178.6 12.4 0.3 12.1
NGTGGNGGGA 1514 60 11470 14789 1645 69 inf 12.5 0.5 12.1
TTGTCAGGGC 1515 2 300 487 46 6 12.2 13.3 1.2 12.1
AGGATCCCCT 1516 2 162 281 23 1 8.4 12.4 0.4 12.1
TGGCGGGAAA 1517 32 4078 5749 572 13 154.7 12.3 0.2 12.1
ATGGCGGGNG 1518 78 12193 16246 1783 113 inf 12.8 0.7 12.1
GGNGGGTCCA 1519 6 505 743 71 2 23.7 12.3 0.3 12.1
GGCGGGTCCA 1520 6 505 743 71 2 23.7 12.3 0.3 12.1
GGGTACGGGT 1521 10 2808 3279 396 10 110.2 12.4 0.3 12.1
GGCTCGNCTC 1522 2 357 431 50 1 14.8 12.3 0.2 12.1
GGCTCGGCTC 1523 2 357 431 50 1 14.8 12.3 0.2 12.1
ATAGGCGGGC 1524 4 780 893 108 1 32.4 12.2 0.1 12.1
NTNGGCGGGT 1525 112 18259 22549 2568 64 inf 12.3 0.3 12.0
ATNGCGGGGA 1526 38 7088 9074 1004 33 239.4 12.4 0.4 12.0
CTTGTTAAGG 1527 2 190 248 26 0 9.0 12.0 0.0 12.0
CGGCGGGTCA 1528 6 1254 1897 175 4 60.4 12.2 0.2 12.0
CCAGGNGGGT 1529 26 4967 6332 709 29 165.0 12.5 0.5 12.0
GCGTGGGGGT 1530 4 1147 1400 159 2 49.1 12.2 0.1 12.0
NNCGGCGGGA 1531 204 38305 48807 5477 235 inf 12.5 0.5 12.0
GCGNCGGGGG 1532 32 4362 5237 646 46 129.9 12.9 0.9 12.0
NGGCGGGCGA 1533 102 18367 23065 2609 97 inf 12.4 0.4 12.0
GGGTGTATGG 1534 4 526 656 77 5 19.7 12.8 0.8 12.0
TAGGCGGCGT 1535 4 929 1110 130 3 37.5 12.3 0.3 12.0
ACANGCGGGT 1536 38 6588 8122 928 28 214.6 12.3 0.3 12.0
NACTGGCGGG 1537 124 18811 25601 2708 150 inf 12.6 0.6 12.0
GGGACGGAGG 1538 2 374 460 51 0 17.0 12.0 0.0 12.0
CGGCGGGTGA 1539 24 3855 4628 535 9 158.5 12.2 0.2 12.0
TATGTCACAC 1540 4 551 599 81 5 18.5 12.8 0.8 12.0
NAGGCAGGAG 1541 14 1610 1761 224 4 61.6 12.2 0.2 12.0
GGCGGGAACC 1542 10 1463 1707 207 7 55.7 12.4 0.4 12.0
CGCGTGTGTG 1543 4 310 487 43 1 15.5 12.2 0.2 12.0
TNGNGGCGGG 1544 208 34792 45053 5013 280 inf 12.6 0.6 12.0
CTATGGNGGG 1545 4 558 666 77 1 23.3 12.1 0.1 12.0
GCAGGNGGGT 1546 32 5339 6768 744 18 180.1 12.2 0.3 12.0
NATGGNGGGT 1547 114 18199 23214 2558 85 inf 12.3 0.4 12.0
TNCGGCGGGA 1548 46 7998 10183 1154 67 255.7 12.6 0.7 12.0
CTCGGGNGGT 1549 8 1628 1799 228 6 60.8 12.3 0.3 12.0
AGAGGCGNGT 1550 14 3604 4480 500 11 148.5 12.2 0.2 11.9
GCACGGCAGG 1551 12 1630 1949 235 13 58.8 12.6 0.7 11.9
CTGAGGNACG 1552 4 310 408 43 1 13.6 12.2 0.2 11.9
ATNGGNGGGT 1553 78 12177 15529 1710 59 inf 12.3 0.4 11.9
TAAACCCCGT 1554 2 354 442 49 1 15.0 12.2 0.2 11.9
CTNGCGGGGN 1555 158 25765 31287 3743 237 inf 12.7 0.8 11.9
TCCGAGTCGG 1556 2 369 468 51 1 15.9 12.1 0.2 11.9
GGNGGGCCGC 1557 14 2214 2825 323 23 80.6 12.7 0.8 11.9
GGAGGCNGGT 1558 8 1674 1976 232 5 66.6 12.2 0.3 11.9
CATGGGTGGC 1559 4 894 1139 123 2 38.6 12.1 0.2 11.9
CGCATAGGGG 1560 4 381 401 54 2 13.4 12.4 0.5 11.9
TNANGGCGGG 1561 214 35366 46531 5085 307 inf 12.6 0.7 11.9
GTGGCGGGTA 1562 4 2236 3164 307 5 103.4 12.1 0.2 11.9
GGNGGGGTGT 1563 6 925 1226 129 4 39.1 12.2 0.3 11.9
GGCGGGGTGT 1564 6 925 1226 129 4 39.1 12.2 0.3 11.9
TNNCGGCGGG 1565 312 50466 64379 7220 394 inf 12.5 0.6 11.9
ATGNCGGGGA 1566 48 7084 9225 1011 54 232.5 12.5 0.6 11.9
TGGCGGGGCG 1567 22 3175 4068 440 11 132.1 12.2 0.3 11.9
TANTGGCGGG 1568 54 9265 12209 1310 61 inf 12.4 0.5 11.9
CATCCGCGGT 1569 4 786 1008 109 3 32.8 12.2 0.3 11.9
GANTGGCGGG 1570 54 9082 12370 1297 77 inf 12.5 0.6 11.9
CGGCGGGAGT 1571 8 1669 1939 239 13 58.6 12.5 0.7 11.9
CGGCGGGTAG 1572 8 1264 1609 176 6 50.9 12.2 0.4 11.9
GCCGGCGNGT 1573 10 1095 1426 165 18 37.1 13.1 1.2 11.8
GCNTAATAGG 1574 2 277 449 38 1 13.9 12.1 0.2 11.8
GCGTAATAGG 1575 2 277 449 38 1 13.9 12.1 0.2 11.8
TGNCTTGGGG 1576 4 528 627 72 1 21.7 12.0 0.2 11.8
TGGCTTGGGG 1577 4 528 627 72 1 21.7 12.0 0.2 11.8
NGGCTTGGGG 1578 4 528 627 72 1 21.7 12.0 0.2 11.8
CACTNGCGGG 1579 42 6088 7956 845 28 206.0 12.2 0.4 11.8
TNCGGCGGGG 1580 34 6570 8083 1015 127 179.9 13.4 1.5 11.8
AGTGGCANGT 1581 18 2645 3386 371 16 103.3 12.3 0.5 11.8
GGCGGGGGTA 1582 4 694 937 95 2 30.6 12.0 0.2 11.8
ATAGGGCTNG 1583 8 729 869 101 3 28.4 12.2 0.3 11.8
ATAGGGCTGG 1584 8 729 869 101 3 28.4 12.2 0.3 11.8
TCGGCGGGNN 1585 160 24851 32268 3570 240 inf 12.6 0.7 11.8
TAAANGAGGG 1586 12 1360 1575 189 6 51.2 12.2 0.4 11.8
AGGTGGGGCA 1587 4 1004 1174 139 4 38.6 12.2 0.3 11.8
GNGNCGGGGG 1588 70 10712 12706 1539 95 inf 12.6 0.7 11.8
TACGGCNGGG 1589 28 3314 4124 499 53 107.0 13.1 1.3 11.8
TCACGGCCGT 1590 2 379 398 52 1 13.9 12.1 0.3 11.8
GGCGGGTCGC 1591 12 1210 1566 168 6 48.9 12.2 0.4 11.8
TGGCGGGCGA 1592 44 7778 9882 1088 46 251.3 12.3 0.5 11.8
GGCTAAAGTA 1593 4 478 588 64 0 21.3 11.8 0.0 11.8
GTACACTTCG 1594 2 344 472 46 0 16.5 11.8 0.0 11.8
CACCGCGGGG 1595 4 545 655 75 2 21.6 12.1 0.3 11.8
GAGGACAGNG 1596 6 501 634 69 2 20.3 12.1 0.3 11.8
TGGNGGGNGT 1597 154 26923 34144 3801 202 inf 12.4 0.6 11.8
NNGTGGCGGG 1598 162 27461 36718 3974 319 inf 12.6 0.9 11.8
NGGCTCGGGT 1599 4 953 1223 129 2 40.9 11.9 0.2 11.8
CGGCTCGGGT 1600 4 953 1223 129 2 40.9 11.9 0.2 11.8
TNACGGCGCC 1601 4 366 434 52 3 13.1 12.4 0.7 11.8
TANCGGCGCC 1602 4 366 434 52 3 13.1 12.4 0.7 11.8
TAACGGCGCC 1603 4 366 434 52 3 13.1 12.4 0.7 11.8
NAACGGCGCC 1604 4 366 434 52 3 13.1 12.4 0.7 11.8
GNATCTACTC 1605 6 511 670 71 3 20.5 12.2 0.4 11.8
TGGGCCGAGT 1606 2 368 476 50 1 15.8 12.0 0.2 11.8
TATGGCNGGN 1607 228 39713 51969 5642 360 inf 12.4 0.7 11.8
GATCGGNGGG 1608 26 3591 4799 508 31 136.5 12.4 0.6 11.8
NGCGGCGGGA 1609 78 14949 18913 2098 106 inf 12.3 0.6 11.7
GCCGGCNGGG 1610 12 1796 2044 248 8 65.9 12.1 0.4 11.7
GGCGGGATTA 1611 16 3204 4363 448 23 127.0 12.3 0.5 11.7
ANGGCNGGGT 1612 110 24010 27996 3285 83 inf 12.0 0.3 11.7
GGGGTCTNGT 1613 4 797 922 106 0 33.8 11.7 0.0 11.7
GGGGTCTGGT 1614 4 797 922 106 0 33.8 11.7 0.0 11.7
TCCTAACTTT 1615 4 298 436 44 5 11.3 12.9 1.1 11.7
GGGNCGGGGG 1616 8 1146 1239 170 15 34.3 12.9 1.2 11.7
GGGGNCGGGT 1617 6 2016 2448 274 6 80.3 12.0 0.2 11.7
GTACGGCGGG 1618 10 2098 2945 306 30 76.0 12.7 1.0 11.7
ACTGACAAGT 1619 2 527 637 71 1 21.8 11.9 0.2 11.7
GAGTGGCGGT 1620 6 1913 2374 259 5 78.2 11.9 0.2 11.7
NCGGCGGGCG 1621 132 18273 24687 2556 140 inf 12.3 0.6 11.7
AGTGGCAGGN 1622 48 9262 11847 1264 36 inf 12.0 0.3 11.7
TANAGGCGGG 1623 18 2912 3916 406 21 113.9 12.2 0.5 11.7
NGCGGGGGGN 1624 24 4988 5940 687 25 151.3 12.1 0.4 11.7
TAGCGGNCCT 1625 4 495 708 78 14 16.0 13.6 1.9 11.7
TAGCGGCCCT 1626 4 495 708 78 14 16.0 13.6 1.9 11.7
NGAGGCGGGA 1627 16 3131 4322 437 25 122.7 12.2 0.6 11.7
GCTCGTAGGT 1628 2 733 834 107 9 23.4 12.7 1.1 11.7
TGNGGNGGGA 1629 54 11016 13905 1502 46 inf 12.0 0.3 11.7
AAACGGTAGG 1630 8 644 828 88 3 25.7 12.0 0.4 11.7
TAGTNCGAGG 1631 4 363 421 49 1 14.2 11.9 0.2 11.7
TGTGNCGGGT 1632 38 5374 7418 719 11 194.3 11.8 0.1 11.7
TGGCGGGTTT 1633 22 3078 4270 429 25 120.5 12.2 0.6 11.7
NGGCGGGCGG 1634 92 14728 19320 2063 124 inf 12.3 0.6 11.6
TTGTGNCGGG 1635 36 6471 8660 884 33 218.7 12.0 0.4 11.6
GTGGCTTGTC 1636 2 684 897 94 4 27.1 12.1 0.4 11.6
GGCAGGTGAG 1637 10 1055 1320 143 4 42.0 11.9 0.3 11.6
AANGGCGGGC 1638 76 11386 15426 1565 70 inf 12.1 0.5 11.6
TCGTGGCAGG 1639 2 880 1074 120 4 33.8 12.0 0.4 11.6
TATNGGCGGG 1640 36 5986 7398 822 34 185.4 12.1 0.5 11.6
GGTTATAGGG 1641 4 548 699 73 1 23.3 11.8 0.1 11.6
CCACCCTCNG 1642 6 926 1411 125 4 42.1 11.9 0.3 11.6
TGAGGCNGGT 1643 28 5818 6661 782 16 173.0 11.8 0.2 11.6
NCATGGCTCG 1644 10 1284 1559 176 7 47.9 12.1 0.4 11.6
GTTATGTGGG 1645 6 546 624 75 3 19.7 12.1 0.5 11.6
TGCACCCCCG 1646 4 1006 1054 138 5 33.8 12.1 0.5 11.6
NGACGGCGGG 1647 60 9061 10599 1224 33 271.2 11.9 0.3 11.6
TCGGCGGGCC 1648 4 1226 1671 172 12 45.9 12.3 0.7 11.6
AGGCGGGTNT 1649 26 5551 7266 756 29 182.5 12.0 0.4 11.6
TCAGTGGGGT 1650 6 641 803 84 0 28.4 11.6 0.0 11.6
ACGGCNGGGT 1651 24 5659 6321 762 18 163.0 11.9 0.3 11.6
GGCAAGGTGG 1652 10 1401 1494 194 9 46.0 12.2 0.6 11.6
ANTGAAGGGT 1653 6 2036 2340 274 7 75.7 11.9 0.3 11.6
TCGGNGGGGC 1654 10 1290 1403 178 8 43.1 12.1 0.6 11.6
TGTGGCNGGT 1655 70 11786 15779 1568 29 inf 11.7 0.2 11.6
GGCGGGAGGC 1656 6 745 1150 99 2 35.3 11.7 0.2 11.6
NGGCGGGCGN 1657 402 68661 88470 9514 552 inf 12.2 0.6 11.6
TAGGCGGANG 1658 4 314 426 41 0 14.6 11.5 0.0 11.5
ATGTACCGGG 1659 2 549 649 76 4 19.5 12.2 0.6 11.5
GCNGGCGGGN 1660 358 65100 80967 9028 526 inf 12.2 0.6 11.5
AGGNGGGAAT 1661 18 3104 3852 422 17 115.9 12.0 0.4 11.5
GCCGGACCTC 1662 4 524 614 77 8 16.3 12.8 1.3 11.5
ANGGCGGGNT 1663 164 31899 40733 4295 140 inf 11.9 0.3 11.5
ACCAACCCCA 1664 2 556 591 76 3 18.8 12.0 0.5 11.5
AANCGGCGGG 1665 66 12390 15842 1682 69 inf 12.0 0.4 11.5
GGCGGGGNGT 1666 36 7273 9142 979 32 230.0 11.9 0.3 11.5
AATGGNGGGG 1667 42 7119 9028 963 37 224.9 11.9 0.4 11.5
GTTAAGGACG 1668 4 353 429 48 2 13.3 12.0 0.5 11.5
GGGCGTGGGG 1669 2 583 616 77 1 21.4 11.7 0.2 11.5
CGGCGGGAGC 1670 12 1576 2237 221 18 58.7 12.3 0.8 11.5
ACAGGCNGGT 1671 36 9418 11581 1285 59 284.4 12.0 0.5 11.5
NTTGGCGGGG 1672 24 4267 5553 575 21 138.9 11.9 0.4 11.5
ATATGGNGGG 1673 38 5973 8319 801 28 207.9 11.8 0.3 11.5
AAGACGCGGG 1674 12 1980 2532 265 8 77.8 11.8 0.3 11.5
GGCGGGGGCT 1675 4 784 924 105 3 29.5 11.8 0.3 11.5
GGCGGGGNGN 1676 132 23050 29031 3105 114 inf 11.9 0.4 11.5
CACGGCAGGT 1677 12 2145 2584 282 4 85.2 11.6 0.2 11.5
GAGAGGCGNG 1678 12 1932 2512 256 6 78.7 11.7 0.2 11.5
AGTGNCGGGA 1679 22 3717 4764 497 16 144.9 11.8 0.3 11.5
ACGGCGGGCN 1680 84 12392 16521 1713 114 inf 12.1 0.7 11.5
CGGCGGGCCT 1681 4 1315 1760 173 3 56.0 11.6 0.2 11.5
CGGCGGGTGN 1682 98 12965 17279 1726 51 inf 11.7 0.3 11.5
ATTGGNGGGG 1683 22 2816 3772 369 5 121.1 11.6 0.1 11.5
GTGGCTCGGN 1684 12 2393 3238 333 25 86.6 12.2 0.8 11.4
TATGGNGGGC 1685 46 5682 7838 868 144 159.2 13.3 1.8 11.4
CNCTTGGGGT 1686 4 735 921 98 3 28.6 11.8 0.3 11.4
GATNATACAC 1687 4 377 445 53 4 12.4 12.3 0.9 11.4
NATGGCAGGT 1688 56 9576 11504 1320 79 274.3 12.1 0.7 11.4
TATAGNCGGG 1689 6 735 884 100 5 25.9 12.0 0.6 11.4
GCCTGAGGGC 1690 2 595 648 79 2 21.2 11.7 0.3 11.4
GCGGCGGGCG 1691 60 8478 11426 1145 56 277.0 11.9 0.5 11.4
AGAGGCGGGC 1692 2 439 682 59 3 19.1 11.8 0.4 11.4
TGTGAGTNGA 1693 4 738 952 97 2 30.3 11.6 0.2 11.4
TGTGAGTGGA 1694 4 738 952 97 2 30.3 11.6 0.2 11.4
GANNGGCGGG 1695 176 25790 32573 3467 145 inf 11.9 0.4 11.4
AGCGGNGGGN 1696 108 18763 23586 2534 117 inf 11.9 0.5 11.4
NGCGGGTGGG 1697 20 3868 4569 527 27 132.6 12.0 0.6 11.4
GNTGGNGGGT 1698 184 35063 41852 4830 299 inf 12.1 0.7 11.4
NGGGGACGGT 1699 8 1275 1619 167 3 51.9 11.6 0.2 11.4
GAGGCNGGGN 1700 52 8104 8973 1095 46 219.8 11.9 0.5 11.4
GGCGGGCCGA 1701 8 863 1085 115 4 33.1 11.8 0.4 11.4
ACTNGCGGGN 1702 154 25392 32924 3476 216 inf 12.0 0.7 11.4
GCNGGNGGGT 1703 172 31085 37809 4314 305 inf 12.2 0.8 11.4
AACNGCGGGT 1704 70 10090 13219 1336 41 inf 11.7 0.3 11.4
GGCGGGTTNA 1705 46 11010 14363 1507 95 inf 12.0 0.7 11.4
NCGGGGCGGG 1706 32 4529 5612 597 15 141.6 11.6 0.3 11.4
GTACTCCCGG 1707 4 538 693 77 8 17.7 12.5 1.1 11.4
TGGCGGGGNN 1708 206 36962 48070 4923 181 inf 11.8 0.4 11.4
TAGGNGGAAG 1709 4 335 422 43 0 14.6 11.4 0.0 11.4
TGGCGGGTTA 1710 22 3959 4990 535 27 142.8 11.9 0.5 11.4
ACTNGCGGGA 1711 50 6917 9338 957 75 215.1 12.2 0.8 11.4
ATATGGNAGG 1712 16 2869 4113 386 21 113.2 11.9 0.5 11.4
AGTCCCGNGT 1713 4 541 733 73 4 20.7 11.9 0.5 11.3
AGTCCCGGGT 1714 4 541 733 73 4 20.7 11.9 0.5 11.3
AGNCCCGGGT 1715 4 541 733 73 4 20.7 11.9 0.5 11.3
TCNGCTCGGG 1716 4 570 684 74 1 22.7 11.5 0.1 11.3
ANCGGNGGGA 1717 110 19954 25347 2664 111 inf 11.8 0.4 11.3
TCCGGCGGGT 1718 14 2693 3197 355 10 99.2 11.6 0.3 11.3
ATGGCGGGCG 1719 44 7018 9414 976 83 214.1 12.2 0.9 11.3
CTGGNGGGGA 1720 56 10553 13513 1431 83 inf 11.9 0.6 11.3
GGNGGGGTNG 1721 44 5595 7115 803 88 155.4 12.6 1.2 11.3
GTGCGGAGGT 1722 4 743 923 98 3 28.5 11.7 0.3 11.3
TGCCCCCGGG 1723 8 961 1208 142 19 28.6 12.9 1.5 11.3
AATTAGAGAG 1724 2 423 464 54 0 16.5 11.3 0.0 11.3
CGGGTGGGTC 1725 2 384 440 49 0 15.6 11.3 0.0 11.3
GGGAGGNGGG 1726 6 1103 1283 144 3 41.3 11.5 0.2 11.3
TGCGGNGGGA 1727 20 4055 4945 537 19 148.4 11.7 0.4 11.3
TACGGCTGGT 1728 12 2481 2949 326 9 91.6 11.6 0.3 11.3
CGGCGGGNGC 1729 94 11308 16093 1517 84 inf 11.8 0.5 11.3
AGTGGCTCGT 1730 2 547 671 77 7 17.8 12.3 1.0 11.3
ACGCTGGTCC 1731 2 541 640 70 1 21.0 11.5 0.2 11.3
GGAATGATAG 1732 4 534 676 68 0 23.2 11.3 0.0 11.3
GNCGGGGGAG 1733 14 1978 2465 262 10 73.2 11.7 0.4 11.3
ANGGCTCGGC 1734 14 1284 1524 173 9 43.9 11.9 0.6 11.3
TGAGGCGGNT 1735 30 5613 6364 741 24 157.2 11.7 0.4 11.3
ATCGGNGGGC 1736 34 5349 6939 700 20 172.2 11.6 0.3 11.3
ATACTCGGCG 1737 6 558 687 72 1 22.4 11.4 0.1 11.3
ATGNCGGGGN 1738 158 26200 31868 3516 176 inf 11.8 0.5 11.3
GGCGTGCGGA 1739 12 1943 2427 252 5 76.4 11.5 0.2 11.3
CANGGNGGGT 1740 66 12968 14897 1715 62 inf 11.7 0.4 11.3
TATAATGTTC 1741 2 436 477 60 4 13.7 12.1 0.8 11.3
NNTGGCGGGA 1742 274 47293 59844 6426 421 inf 12.0 0.7 11.3
GCNGCGGGGG 1743 30 4496 5572 623 51 126.6 12.2 0.9 11.3
ACTGGNGGGA 1744 56 7425 10112 1013 77 231.4 12.0 0.8 11.2
CGGGTGAGGT 1745 6 969 1106 125 2 36.2 11.4 0.2 11.2
NAGAGCTAAG 1746 4 544 670 72 3 19.8 11.7 0.4 11.2
AAGAGCTAAG 1747 4 544 670 72 3 19.8 11.7 0.4 11.2
CGCNTTAGAA 1748 4 358 497 49 4 13.2 12.0 0.8 11.2
TACACGGCCN 1749 4 575 591 74 1 20.1 11.4 0.2 11.2
GCGGCGGGNG 1750 134 18743 24763 2530 165 inf 11.9 0.7 11.2
TATGGCGGNT 1751 56 9414 12530 1263 76 293.1 11.8 0.6 11.2
GCCTGGGAGG 1752 4 403 486 52 1 15.4 11.4 0.2 11.2
NCNGCGGGGT 1753 84 18375 21201 2438 105 inf 11.7 0.5 11.2
NGGCGGGTGA 1754 92 14324 17624 1946 135 inf 12.0 0.8 11.2
NACGTGGGGT 1755 8 1169 1286 152 4 40.4 11.5 0.3 11.2
CTGCGGCGGG 1756 20 3499 4708 459 19 134.2 11.6 0.4 11.2
TAGGCCGNGG 1757 2 715 923 97 7 24.9 11.9 0.8 11.2
TAGGCCGCGG 1758 2 715 923 97 7 24.9 11.9 0.8 11.2
TCGNGGNGGG 1759 86 12813 15584 1726 107 inf 11.9 0.7 11.2
GGGGCGAGAG 1760 4 315 362 43 3 10.3 12.0 0.8 11.2
GNGCGGACCT 1761 6 836 967 113 7 27.3 11.9 0.7 11.2
GNGGNGGGGG 1762 72 10724 12429 1465 105 283.3 12.0 0.8 11.2
GGAGGCGGGT 1763 2 569 606 74 2 19.3 11.5 0.3 11.2
TGGCGGGTNC 1764 42 7306 10486 941 25 257.6 11.4 0.2 11.2
GGNCCCCTGC 1765 2 350 491 44 0 16.1 11.2 0.0 11.2
GGCCCCCTGC 1766 2 350 491 44 0 16.1 11.2 0.0 11.2
NCTTAGAACG 1767 6 585 689 80 6 18.8 12.0 0.9 11.2
AAGAGACTCT 1768 2 183 246 23 0 8.2 11.2 0.0 11.2
GNGGCGGGCG 1769 92 13811 18718 1825 96 inf 11.7 0.5 11.2
NTGNCGGGGT 1770 126 23774 28015 3117 123 inf 11.6 0.4 11.2
GCTGNCGGGT 1771 120 20653 24144 2852 239 inf 12.1 1.0 11.2
GGACCTGAAT 1772 2 303 399 38 0 13.3 11.1 0.0 11.1
CCCGGGCTCT 1773 4 815 889 108 5 26.2 11.7 0.6 11.1
NACTTGGGGT 1774 4 749 903 97 3 27.4 11.5 0.3 11.1
GCNGGCGGGA 1775 80 13761 16996 1842 115 inf 11.8 0.7 11.1
NNTCGGCGGG 1776 160 24777 31573 3381 279 inf 12.0 0.9 11.1
GTCTATGCGG 1777 4 703 930 89 1 29.6 11.2 0.1 11.1
TCGGGGNGGG 1778 14 2004 2133 264 11 63.7 11.6 0.5 11.1
GCTGGAGGGG 1779 6 1024 1320 133 5 38.5 11.5 0.4 11.1
NTNTGGCGGG 1780 268 44435 58594 5823 277 inf 11.6 0.5 11.1
TNTAGGCGGG 1781 4 735 912 99 7 24.7 11.9 0.8 11.1
CNCGGCGGGA 1782 36 9150 11115 1182 37 269.7 11.4 0.3 11.1
NTGTGGNGGG 1783 82 13358 17401 1759 93 inf 11.6 0.5 11.1
TATCGGCTCG 1784 4 904 1098 115 2 34.8 11.3 0.2 11.1
AGGCGGGTTC 1785 6 631 885 86 8 22.2 12.0 0.9 11.1
NANTGGCGGG 1786 304 46220 62082 6102 353 inf 11.7 0.6 11.1
AGGCGGGACT 1787 2 1170 1479 154 8 41.5 11.6 0.5 11.1
NAGGNGGGGT 1788 40 7991 9635 1017 19 238.6 11.3 0.2 11.1
TGGGGGACCN 1789 4 552 594 70 1 19.7 11.3 0.2 11.1
TGGGGGACCG 1790 4 552 594 70 1 19.7 11.3 0.2 11.1
CTTGTACGNT 1791 8 1622 1899 213 10 54.6 11.6 0.5 11.1
TACGGCTCGG 1792 8 1036 1336 135 6 38.2 11.5 0.4 11.1
TGTGTCCGGG 1793 2 354 459 49 5 11.6 12.2 1.1 11.1
CNACGGCGGG 1794 72 11927 15533 1568 84 inf 11.6 0.5 11.1
ANGGCGGGNC 1795 104 19080 24160 2503 126 inf 11.6 0.5 11.1
GTCCAGAGGC 1796 2 351 391 46 2 11.6 11.6 0.5 11.1
TAGGGTTAAC 1797 2 578 729 72 0 24.5 11.1 0.0 11.1
GNGTAGGGCC 1798 4 400 478 53 3 13.7 11.7 0.6 11.1
CCTGGCGGGG 1799 12 1515 1825 197 8 53.0 11.5 0.4 11.1
CNTACGGGGT 1800 6 2005 2322 256 6 71.8 11.3 0.3 11.1
GGCGGNGGGT 1801 40 10321 12046 1324 37 292.7 11.4 0.3 11.1
NGAGNCGGGT 1802 72 13828 16166 1790 65 inf 11.5 0.4 11.1
GGCGGGTNGN 1803 164 26804 34019 3495 163 inf 11.5 0.5 11.1
TNGGCGGGTG 1804 24 4051 5000 521 17 147.3 11.4 0.3 11.1
GACTAAAAAG 1805 2 909 1143 117 4 33.8 11.4 0.3 11.1
CGGCGGGCCN 1806 24 5257 6720 683 30 159.2 11.5 0.4 11.1
GNGGCGGGNT 1807 142 27325 34732 3506 112 inf 11.4 0.3 11.1
NGCGGGGACG 1808 14 1996 2422 251 3 77.5 11.2 0.1 11.0
TGGCGGGGAT 1809 40 6882 10176 876 25 246.2 11.3 0.2 11.0
TATCAGCGGG 1810 8 1135 1387 144 3 42.8 11.3 0.2 11.0
TATTCGACGG 1811 4 556 654 69 0 22.3 11.0 0.0 11.0
CGTGGNAGGT 1812 20 5500 6430 716 31 152.3 11.5 0.5 11.0
TAGACGNGGG 1813 10 839 1100 106 2 33.8 11.2 0.2 11.0
AAGCTTAGNT 1814 2 395 497 50 1 15.5 11.2 0.2 11.0
AAGCTTAGGT 1815 2 395 497 50 1 15.5 11.2 0.2 11.0
AAGCTTAGGN 1816 2 395 497 50 1 15.5 11.2 0.2 11.0
TTATGNCGGG 1817 64 10439 13885 1375 85 inf 11.6 0.6 11.0
GAGGCNGGGA 1818 14 2052 2395 263 8 72.0 11.4 0.3 11.0
GGCGGGGNGC 1819 26 5475 6475 716 35 151.7 11.6 0.5 11.0
GGGGCGGGGN 1820 16 3141 3896 428 38 98.0 12.0 1.0 11.0
TGAGGGACGT 1821 6 678 853 85 1 27.2 11.1 0.1 11.0
TGAGGGACGN 1822 6 678 853 85 1 27.2 11.1 0.1 11.0
NGAGGGACGT 1823 6 678 853 85 1 27.2 11.1 0.1 11.0
ACGNGGCGGG 1824 46 6397 7556 831 36 178.5 11.5 0.5 11.0
TAATTCTGGG 1825 2 573 718 74 3 20.9 11.4 0.4 11.0
CGGCTCGCGC 1826 18 2313 2611 301 13 75.8 11.5 0.5 11.0
ATNGCGGGGC 1827 20 5323 6323 689 28 150.1 11.5 0.4 11.0
TNCGGCNGGT 1828 230 40789 48441 5231 169 inf 11.4 0.3 11.0
CTNTAGGGGA 1829 4 832 920 103 0 31.9 11.0 0.0 11.0
AGTGGCTNGT 1830 28 7239 8775 942 44 205.8 11.5 0.5 11.0
GTGGCTCGNG 1831 12 1904 2636 243 8 75.5 11.3 0.3 11.0
TCGTGGCNGG 1832 34 5188 6592 667 25 157.2 11.4 0.4 11.0
AACGGNGGGA 1833 34 7106 8781 906 26 212.2 11.3 0.3 11.0
GAATTCCGGG 1834 4 534 628 79 12 14.2 12.9 1.9 11.0
GACGGCGGGG 1835 6 959 1095 123 4 33.0 11.4 0.4 11.0
TGGCGGGTAC 1836 4 1265 1817 159 3 54.0 11.2 0.2 11.0
GANGGCGGGT 1837 52 9274 11016 1181 33 266.0 11.3 0.3 11.0
CAGGNGGGGA 1838 16 4528 5370 585 24 127.3 11.4 0.4 11.0
GGCGGGACGT 1839 4 1331 1570 173 8 44.9 11.5 0.5 11.0
NGCGGCNGGT 1840 328 61135 72965 7919 348 inf 11.5 0.5 11.0
ATTCNAAGGG 1841 6 857 926 107 1 30.6 11.1 0.1 11.0
ATTCAAAGGG 1842 6 857 926 107 1 30.6 11.1 0.1 11.0
CGGCGGGAGN 1843 36 5103 6794 670 42 155.2 11.6 0.6 11.0
CAAGAGCGAG 1844 4 543 648 68 1 20.4 11.1 0.2 11.0
GGGGCGGGNG 1845 28 3667 4499 487 34 118.2 11.7 0.8 11.0
AGGCCAGGGT 1846 2 1013 1125 126 1 37.3 11.1 0.1 11.0
TAAGGCAAGG 1847 4 357 399 44 0 13.5 11.0 0.0 11.0
GCTGGGCAGG 1848 6 1124 1328 146 7 37.8 11.5 0.5 11.0
CTGAGGGACN 1849 4 332 394 43 2 11.4 11.5 0.5 11.0
NNCGGCGGGG 1850 152 26674 32577 3534 242 inf 11.7 0.7 11.0
GGGGGTATGN 1851 6 1120 1377 143 5 40.3 11.3 0.4 11.0
TTNGGCGGGG 1852 28 4780 5659 616 26 133.3 11.4 0.5 11.0
GNGAGGAGGA 1853 2 397 438 50 1 13.9 11.2 0.2 11.0
GCGAGGAGGA 1854 2 397 438 50 1 13.9 11.2 0.2 11.0
AAAGTAACCC 1855 6 784 817 111 12 20.3 12.4 1.4 11.0
TANGGCGNGT 1856 110 17977 22257 2294 81 inf 11.3 0.4 11.0
NAACGGNGGG 1857 130 20630 26767 2635 101 inf 11.3 0.4 11.0
TANGGNGGGA 1858 74 12419 16227 1610 86 inf 11.5 0.5 10.9
GCCNAGGGGG 1859 8 1184 1389 152 6 40.2 11.4 0.4 10.9
CGGCTTGTCC 1860 6 839 1119 105 2 33.9 11.1 0.2 10.9
GGGGTATTTC 1861 6 1150 1324 149 7 37.9 11.5 0.5 10.9
CGTGCGTGGA 1862 4 1177 1353 149 4 41.0 11.2 0.3 10.9
NGGCGGGTGN 1863 262 39302 50912 5086 266 inf 11.5 0.5 10.9
CGGGCTGGGT 1864 10 2186 2427 273 4 77.7 11.1 0.2 10.9
GGCATACAAA 1865 4 636 814 85 7 20.8 11.8 0.9 10.9
TGACATGGGT 1866 4 982 1138 126 5 33.3 11.4 0.4 10.9
GGCGGGTCNC 1867 14 1730 2315 218 6 67.5 11.2 0.3 10.9
TTGCGGNGGG 1868 20 3983 5167 555 68 106.7 12.2 1.3 10.9
TGGCGGGCNT 1869 142 24153 30392 3237 272 inf 11.8 0.9 10.9
GGCTCGTATT 1870 4 684 846 87 3 24.9 11.3 0.4 10.9
CGCTCGGGGT 1871 2 1054 1089 133 3 34.4 11.2 0.3 10.9
AGGGGCGNGT 1872 16 1961 2363 249 8 69.5 11.3 0.3 10.9
CNACCCTCCG 1873 6 1003 1609 127 5 43.4 11.2 0.3 10.9
TGCGNCGGGT 1874 62 12329 15410 1580 67 inf 11.4 0.4 10.9
CTAATTAAGA 1875 2 383 472 48 1 14.6 11.1 0.2 10.9
ACNGCCGGCA 1876 2 627 691 78 1 22.4 11.1 0.1 10.9
ACCGCCGGCA 1877 2 627 691 78 1 22.4 11.1 0.1 10.9
TGGCGGGGCA 1878 12 2663 3412 348 22 90.2 11.6 0.6 10.9
GGCGGGTGTC 1879 12 1837 2327 242 17 60.7 11.6 0.7 10.9
AGAGGCANGT 1880 6 897 1090 113 3 32.8 11.2 0.3 10.9
AGAGGCAGGT 1881 6 897 1090 113 3 32.8 11.2 0.3 10.9
TAGTAATCCT 1882 2 400 456 49 0 15.5 10.9 0.0 10.9
GTGGCGGGCN 1883 52 7674 9990 1138 204 187.5 12.9 2.0 10.9
AGCTTGGGCG 1884 2 344 458 44 2 13.0 11.3 0.4 10.9
CGGCTCGCCC 1885 20 2249 2612 337 57 54.6 13.0 2.1 10.9
GNCGGGGGGG 1886 4 944 1086 122 6 30.6 11.4 0.5 10.9
GAGATAGAAA 1887 2 609 707 83 8 17.9 12.0 1.1 10.9
NCGGCGGGTC 1888 32 4438 6071 571 32 138.7 11.4 0.5 10.9
TGGCGGGCGG 1889 42 6873 9222 893 58 207.2 11.5 0.6 10.9
CTGTCGGGGA 1890 8 1504 1744 190 6 51.6 11.2 0.3 10.9
TTTAGACGNG 1891 4 730 942 90 1 29.4 11.0 0.1 10.9
TGGGTCAGAG 1892 4 533 618 65 0 20.8 10.9 0.0 10.9
GGGGCCGNGT 1893 8 2753 3348 345 9 99.4 11.1 0.3 10.9
TAGTGGNGGG 1894 14 2583 3177 329 14 89.3 11.3 0.4 10.9
CGCGCGCTCC 1895 4 991 1162 125 4 34.4 11.2 0.3 10.9
AACTANGGAG 1896 4 827 911 103 2 28.6 11.1 0.2 10.9
ATGGCGGGCN 1897 126 18125 23926 2382 184 inf 11.6 0.8 10.9
TCGGCGGGCA 1898 14 2936 3537 372 14 101.2 11.2 0.4 10.9
NACCGGCGGG 1899 44 9202 12450 1180 65 283.1 11.4 0.5 10.8
CNCGGCGGGN 1900 246 41837 51657 5423 328 inf 11.5 0.6 10.8
AACGGCCGGG 1901 6 583 672 72 1 21.4 11.0 0.1 10.8
AGTGGCAGGG 1902 2 959 1105 121 4 32.5 11.2 0.4 10.8
CCCGCCACCC 1903 4 1263 1503 161 7 42.5 11.3 0.5 10.8
AGTGNCTTGG 1904 6 970 1201 122 4 35.0 11.2 0.3 10.8
NGGCTTGGGT 1905 8 1535 1682 190 3 53.2 11.0 0.2 10.8
ACCCACACAG 1906 2 401 396 50 1 12.6 11.1 0.3 10.8
GGANCTCCAA 1907 4 664 717 83 2 22.3 11.1 0.3 10.8
GGAACTCCAA 1908 4 664 717 83 2 22.3 11.1 0.3 10.8
GGTTTAGTCG 1909 4 650 792 80 1 24.9 11.0 0.1 10.8
CTGNCGGGGA 1910 68 12851 16045 1657 95 inf 11.4 0.6 10.8
GGCGCCNNGG 1911 8 870 948 108 2 29.9 11.0 0.2 10.8
GGGTGAGGGT 1912 8 1775 2084 222 6 62.2 11.1 0.3 10.8
GATACGTATT 1913 6 715 851 90 3 25.1 11.2 0.4 10.8
GTGGCGGGNC 1914 30 3522 4870 455 30 124.4 11.4 0.6 10.8
GCCCAATTTG 1915 2 840 1048 107 5 29.3 11.3 0.5 10.8
CGGNGGGGNC 1916 42 6558 7615 839 40 175.0 11.3 0.5 10.8
GCAAGGTGGG 1917 6 947 1139 118 3 34.2 11.1 0.3 10.8
TGTGGCANGT 1918 22 4560 5760 571 18 136.2 11.1 0.3 10.8
CCGCCTCTTG 1919 8 909 1219 114 4 34.6 11.1 0.3 10.8
NCGGCGGGTG 1920 98 13086 17286 1643 59 inf 11.2 0.3 10.8
TGAGGCAGGG 1921 4 733 881 92 3 25.8 11.2 0.3 10.8
TGGCGGGNGG 1922 66 10953 14483 1417 94 inf 11.5 0.6 10.8
NAGCGGNGGG 1923 108 18295 22618 2338 119 inf 11.3 0.5 10.8
CGCCTTGTTA 1924 4 619 694 75 0 23.2 10.8 0.0 10.8
GGGGGCGGGG 1925 6 946 1081 119 4 31.8 11.2 0.4 10.8
GGGACCGTGG 1926 4 330 399 41 1 12.0 11.1 0.2 10.8
AAGCGGNGGG 1927 38 5449 6784 685 25 158.7 11.2 0.4 10.8
CAGTGGCAGG 1928 28 4397 5423 571 38 120.8 11.5 0.7 10.8
TTTNGGCGGG 1929 34 5299 6478 665 23 152.0 11.2 0.4 10.8
ATAGGNGGGG 1930 8 1266 1359 159 5 40.6 11.2 0.4 10.8
GCCGGCGGGA 1931 4 750 856 94 3 25.4 11.1 0.3 10.8
AGTCGATTGG 1932 6 563 726 71 3 20.3 11.2 0.4 10.8
GGCGGGNGGT 1933 60 8903 10742 1125 47 248.2 11.2 0.4 10.8
GTCNCGTAGG 1934 6 604 749 75 2 22.0 11.0 0.3 10.8
GTCGCGTAGG 1935 6 604 749 75 2 22.0 11.0 0.3 10.8
NATCGGNGGG 1936 98 14190 18346 1824 113 inf 11.4 0.6 10.8
CTTNGATCTA 1937 4 571 700 70 1 21.8 10.9 0.1 10.8
GTCNCCAAGG 1938 6 720 901 95 8 22.7 11.7 0.9 10.8
GTCGCCAAGG 1939 6 720 901 95 8 22.7 11.7 0.9 10.8
CACGNCGGGT 1940 50 8978 10682 1115 30 252.7 11.0 0.3 10.8
GGCGGGGCGG 1941 8 1902 2169 246 15 58.2 11.5 0.7 10.8
GGCTCGCTCA 1942 4 580 687 71 1 21.3 10.9 0.1 10.8
ATGGNGGGGC 1943 24 5383 6513 680 30 149.8 11.2 0.5 10.8
TGNGNCGGGT 1944 148 26574 33060 3316 112 inf 11.1 0.3 10.8
CTCGGTGGGC 1945 4 1075 1216 134 4 36.2 11.1 0.3 10.8
GCTGGCGGGA 1946 48 6943 8819 892 56 196.4 11.4 0.6 10.8
GAGGCGNGGG 1947 26 5146 6053 651 29 139.2 11.2 0.5 10.8
ATGGCGGGAC 1948 8 1910 2474 234 4 74.1 10.9 0.2 10.8
CATGACTGTA 1949 4 329 473 44 5 11.2 11.8 1.0 10.8
NTGGNGGGGA 1950 134 24454 30966 3098 154 inf 11.2 0.5 10.7
GTGGCNGGGA 1951 36 7027 8326 876 28 195.2 11.1 0.3 10.7
TTTGGCGGGG 1952 4 1336 1632 166 5 47.4 11.1 0.3 10.7
GCGGGGCGGT 1953 10 1926 2196 244 11 61.7 11.2 0.5 10.7
ATCGGAACGT 1954 2 374 372 45 0 12.8 10.7 0.0 10.7
GTGGCAGGGT 1955 8 1104 1323 137 4 38.9 11.0 0.3 10.7
GGNGGGGGAG 1956 14 2093 2555 262 10 72.2 11.1 0.4 10.7
NTGAGGGGGT 1957 10 1074 1382 133 4 39.8 11.0 0.3 10.7
ANACTTAGGG 1958 2 208 265 25 0 8.6 10.7 0.0 10.7
AAACTTAGGG 1959 2 208 265 25 0 8.6 10.7 0.0 10.7
GGCGGGCCNC 1960 24 2777 3445 364 30 85.5 11.6 0.9 10.7
AACGACCAAG 1961 2 517 714 63 1 21.3 10.9 0.1 10.7
GTCTCCTCCA 1962 2 757 862 92 1 27.4 10.8 0.1 10.7
CTTGGCATGG 1963 4 509 654 66 5 16.9 11.5 0.8 10.7
CTGTGGNGGG 1964 18 3513 4343 448 26 114.5 11.3 0.6 10.7
GCTCGGGCGG 1965 8 1174 1682 147 7 44.7 11.1 0.4 10.7
NANGGCGGGA 1966 170 32899 40571 4264 312 inf 11.5 0.8 10.7
GCCATAGTGG 1967 4 605 659 76 3 19.3 11.2 0.5 10.7
GCTNGCGGGG 1968 64 10437 13158 1326 75 294.2 11.3 0.6 10.7
ATATGGCNGG 1969 58 9407 12989 1184 62 292.6 11.2 0.5 10.7
AGTGGNGGGN 1970 58 10625 14338 1335 66 inf 11.2 0.5 10.7
ANAGGCNGGT 1971 90 19092 22960 2381 89 inf 11.1 0.4 10.7
TTNNGGCGGG 1972 222 36823 46958 4738 331 inf 11.4 0.7 10.7
TGAGGNGGGN 1973 68 11015 13645 1386 66 inf 11.2 0.5 10.7
GNGGGACGGG 1974 4 710 895 89 4 24.9 11.1 0.4 10.7
ATGGCGGGTC 1975 10 1844 2651 233 14 67.7 11.2 0.5 10.7
ATTGGCAGGG 1976 6 959 1074 117 2 33.1 10.9 0.2 10.7
TACGGNGGGC 1977 10 1667 2251 217 19 54.3 11.5 0.8 10.7
CGAGGCGGGN 1978 16 2488 3144 340 43 69.8 12.0 1.3 10.7
AGTCGCGGGT 1979 14 2145 2755 264 8 78.3 11.0 0.3 10.7
ANNGGCGGGC 1980 280 43442 56229 5470 293 inf 11.2 0.5 10.7
TACGGNGGGA 1981 28 4015 5152 488 9 151.9 10.8 0.2 10.7
GGGTCCGTNT 1982 4 310 520 37 0 15.2 10.7 0.0 10.7
NGGCGGGGNC 1983 78 14974 17361 1981 180 inf 11.7 1.0 10.7
GGCGGGTGNG 1984 64 9581 12651 1193 53 287.2 11.1 0.4 10.7
TCGAGGNGGG 1985 14 1391 1719 174 8 47.1 11.1 0.5 10.7
ACNGNCGGGT 1986 142 27825 33831 3472 150 inf 11.1 0.4 10.7
CCGGCGGGGN 1987 30 6641 7989 824 31 183.7 11.0 0.4 10.7
TGGCGGGGTC 1988 8 1348 1388 168 6 40.7 11.1 0.4 10.7
TNTGGNGGGT 1989 144 21701 27956 2666 82 inf 10.9 0.3 10.6
ATAGNCGGGG 1990 8 1266 1295 157 5 38.6 11.0 0.4 10.6
ACAGGNGGGC 1991 20 3041 3673 382 19 99.0 11.2 0.5 10.6
CGGGCNCCGT 1992 6 1473 1631 189 12 43.3 11.4 0.7 10.6
TGGCGGGGNA 1993 46 8417 10350 1047 44 235.7 11.1 0.4 10.6
NCTGGNGGGT 1994 256 46411 56332 5922 384 inf 11.3 0.7 10.6
ATGNNGGGGT 1995 84 14684 17451 1808 57 inf 11.0 0.3 10.6
GCCTCTCGGT 1996 2 563 701 67 0 22.6 10.6 0.0 10.6
GCAGGCGGGN 1997 70 13792 17173 1764 122 inf 11.3 0.7 10.6
ACCGGCNGGT 1998 72 10299 12512 1276 49 286.3 11.0 0.4 10.6
AGNGNCGGGT 1999 104 18037 22425 2273 126 inf 11.2 0.6 10.6
[truncated: 315 more rows]
