# Supplementary material for: Discovering motifs that induce sequencing errors
Source: BMC Bioinformatics. 2013 Apr 10;14(Suppl 5):S1. doi: 10.1186/1471-2105-14-S5-S1 (PMC3622629; doi:10.1186/1471-2105-14-S5-S1)
Supplement: Additional File 9 — Full list of (10,2)-motifs for dataset HiSeq-hg. All (10,2)-motifs found in dataset HiSeq-hg (after filtering). [file 1471-2105-14-S5-S1-S9.CSV]

#Context rank occurrences FM RM FMM RMM -log(pvalue) FER(%) RER(%) ERD(%)
TTATGGCTCG 1 42 22 82 46 2 18.9 67.6 2.4 65.3
TATGGCGGGT 2 34 13 54 23 0 11.8 63.9 0.0 63.9
ATATGGCTCG 3 20 25 74 35 0 15.6 58.3 0.0 58.3
TTGTGGCTCG 4 50 31 99 41 0 19.4 56.9 0.0 56.9
TAGTGGCTCG 5 70 40 136 59 4 23.5 59.6 2.9 56.7
AGTGGCTGGT 6 1138 846 2922 1101 11 inf 56.5 0.4 56.2
ATCGGCTGGT 7 52 39 84 45 0 16.8 53.6 0.0 53.6
TAGTGGCGGT 8 56 31 108 37 1 17.5 54.4 0.9 53.5
AGCGGCGGGT 9 54 22 71 25 0 12.2 53.2 0.0 53.2
TACGGCAGGT 10 54 46 135 53 1 23.1 53.5 0.7 52.8
TATGGCAGGT 11 364 354 1004 399 4 174.5 53.0 0.4 52.6
AGTGGCNGGT 12 2146 1704 5090 1832 28 inf 51.8 0.5 51.3
AGTGGCGGGT 13 224 101 345 107 2 51.9 51.4 0.6 50.9
TATGGCTGGT 14 380 349 996 363 3 163.1 51.0 0.3 50.7
AACGGCTGGT 15 62 50 122 53 1 20.8 51.5 0.8 50.6
ACTGGCGGGT 16 48 37 122 37 0 18.9 50.0 0.0 50.0
AGTGGCAGGT 17 694 604 1681 617 13 261.0 50.5 0.8 49.8
TTATGGCTTG 18 470 477 1360 482 7 212.5 50.3 0.5 49.7
AGTGGCGGGC 19 732 382 941 391 13 146.3 50.6 1.4 49.2
GAGCGGCGGT 20 18 26 49 25 0 8.9 49.0 0.0 49.0
NTATGGCTCG 21 120 106 265 105 2 42.2 49.8 0.7 49.0
AGCGGCTGGT 22 250 155 612 149 1 83.1 49.0 0.2 48.9
TATGGCNGGT 23 804 816 2145 789 7 inf 49.2 0.3 48.8
TACGGCNGGT 24 108 92 253 88 1 39.0 48.9 0.4 48.5
AGTGGCGGGA 25 600 311 774 287 4 118.2 48.0 0.5 47.5
ANCGGCTGGT 26 424 307 957 278 2 135.9 47.5 0.2 47.3
ANTGGCGGGT 27 378 216 714 195 7 90.7 47.4 1.0 46.5
GANCGGCGGT 28 52 59 118 51 0 19.6 46.4 0.0 46.4
TATTGGCTCG 29 38 47 94 40 0 15.4 46.0 0.0 46.0
TANCGGCGGT 30 46 25 75 21 0 10.4 45.7 0.0 45.7
TATGGCGGGA 31 54 43 115 37 1 15.7 46.2 0.9 45.4
AACGGCNGGT 32 162 153 312 127 1 48.0 45.4 0.3 45.0
TANTGGCTCG 33 166 158 362 135 4 50.7 46.1 1.1 45.0
TGTGGCTGGT 34 816 908 2167 759 14 inf 45.5 0.6 44.9
TTGTGGCGGT 35 56 58 150 47 0 21.5 44.8 0.0 44.8
TGCGGCGGGT 36 46 25 102 21 1 11.2 45.7 1.0 44.7
AGTGGCGGGN 37 1748 1002 2400 831 21 inf 45.3 0.9 44.5
TGTGGCGGGA 38 122 105 289 85 1 38.7 44.7 0.3 44.4
TAGTGGCTAG 39 218 213 560 169 2 74.8 44.2 0.4 43.9
TGTGGCAGGT 40 680 650 1662 514 8 219.7 44.2 0.5 43.7
TATCGGCTTG 41 22 22 64 17 0 8.4 43.6 0.0 43.6
TATCGGCTGT 42 34 35 82 27 0 11.7 43.5 0.0 43.5
TAGTGGCTGT 43 494 550 1182 427 2 171.0 43.7 0.2 43.5
AACGGCAGGT 44 82 87 164 67 0 25.2 43.5 0.0 43.5
TGTGGCGGGT 45 100 71 192 57 2 24.0 44.5 1.0 43.5
TTGCGGCGGG 46 64 47 129 36 0 17.2 43.4 0.0 43.4
GAGTGGCGGT 47 72 47 132 36 0 17.4 43.4 0.0 43.4
AGCGGCNGGT 48 450 329 961 257 5 118.6 43.9 0.5 43.3
TAGTGGCTTG 49 410 379 1003 289 4 128.1 43.3 0.4 42.9
NATCGGCGGT 50 44 33 68 26 1 9.1 44.1 1.4 42.6
TGTGGCNGGT 51 1672 1764 4128 1333 26 inf 43.0 0.6 42.4
GAGTGGCTCG 52 58 37 105 29 2 11.8 43.9 1.9 42.1
ANTGGCTGGT 53 2482 2669 6298 1962 21 inf 42.4 0.3 42.0
NAGTGGCTCG 54 790 621 1502 460 12 184.7 42.6 0.8 41.8
TACGGCTGGT 55 48 41 104 29 0 13.3 41.4 0.0 41.4
NAGTGGCGGT 56 288 226 586 163 3 71.0 41.9 0.5 41.4
CAGTGGCTCG 57 610 481 1132 346 6 141.5 41.8 0.5 41.3
GACTGGCGGT 58 34 40 108 29 1 12.5 42.0 0.9 41.1
TTGTGGCTTG 59 610 685 1623 482 4 205.6 41.3 0.2 41.1
AGAGGCGGGT 60 288 171 505 119 1 58.5 41.0 0.2 40.8
TTACGGCTTG 61 32 29 73 20 0 9.2 40.8 0.0 40.8
ANCGGCNGGT 62 910 792 1846 546 7 226.8 40.8 0.4 40.4
ATCGGCNGGT 63 134 117 238 80 1 30.7 40.6 0.4 40.2
AGCGGCAGGT 64 108 115 254 82 4 29.4 41.6 1.6 40.1
AGTGGCGGNC 65 916 578 1261 403 15 146.7 41.1 1.2 39.9
TACGGCAGGA 66 58 81 155 55 1 19.9 40.4 0.6 39.8
ACGTNGTAGC 67 218 540 495 403 15 70.6 42.7 2.9 39.8
AGTNGCGGGC 68 838 568 1138 392 13 136.2 40.8 1.1 39.7
NACCGGCGGT 69 32 32 67 21 0 8.6 39.6 0.0 39.6
ANCGGCGGGT 70 96 55 131 36 0 16.1 39.6 0.0 39.6
AGTGGCTNGT 71 2138 2013 5435 1346 28 inf 40.1 0.5 39.6
GACTGGCTCG 72 60 49 110 33 1 12.9 40.2 0.9 39.3
TTTTCGTAGC 73 66 238 245 165 4 35.2 40.9 1.6 39.3
TTATGGCGGC 74 32 54 127 35 0 15.6 39.3 0.0 39.3
NGTGGCTGGT 75 2708 3089 6815 2038 31 inf 39.8 0.5 39.3
TATGGCTCGT 76 26 34 85 22 0 10.2 39.3 0.0 39.3
ANTGGCAGGT 77 2104 2486 5116 1637 31 inf 39.7 0.6 39.1
TANTGGCGGT 78 144 151 323 99 2 38.4 39.6 0.6 39.0
TATGGCGGGN 79 158 133 292 86 1 35.1 39.3 0.3 38.9
ANCGGCAGGT 80 322 352 694 230 5 83.3 39.5 0.7 38.8
NAGCGGCGGT 81 124 82 199 53 1 22.6 39.3 0.5 38.8
TTATGGCTAG 82 310 402 902 257 3 106.0 39.0 0.3 38.7
CANCGGCGGT 83 88 49 123 33 2 12.9 40.2 1.6 38.6
ANTGGCNGGT 84 5264 5929 12707 3812 64 inf 39.1 0.5 38.6
ANTGGCGGGC 85 1070 708 1454 478 25 159.3 40.3 1.7 38.6
TTATGGCTGC 86 3014 3863 6900 2461 21 inf 38.9 0.3 38.6
CAGTGGCGGT 87 120 105 244 66 0 29.4 38.6 0.0 38.6
CATGGCGGGT 88 98 107 238 68 1 27.8 38.9 0.4 38.4
AGTGGCTCGT 89 210 120 454 78 5 39.3 39.4 1.1 38.3
TTATGGCNGC 90 3944 5063 9374 3121 32 inf 38.1 0.3 37.8
AGTGGCTGGA 91 966 1042 2438 638 11 265.8 38.0 0.4 37.5
TAGCGGCTGT 92 68 68 130 42 1 15.1 38.2 0.8 37.4
NACGGCGGGT 93 56 57 110 34 0 13.5 37.4 0.0 37.4
ACTGGCTGGT 94 438 529 1052 318 3 123.2 37.5 0.3 37.3
TAGTGGCTGC 95 524 524 1196 313 2 134.6 37.4 0.2 37.2
TATGGCAGGA 96 460 622 1236 369 3 143.9 37.2 0.2 37.0
ATTGGCAGGT 97 386 532 997 319 5 115.5 37.5 0.5 37.0
NANCGGCGGT 98 244 196 437 118 3 46.7 37.6 0.7 36.9
ANTGGCGGGA 99 918 654 1399 390 7 153.4 37.4 0.5 36.9
TTATGGCAGC 100 854 1048 2244 624 11 245.6 37.3 0.5 36.8
TAGTGGCTAC 101 488 482 1276 286 6 128.4 37.2 0.5 36.8
AGTGGCNGGA 102 3002 3037 6599 1795 29 inf 37.1 0.4 36.7
AGNGGCTGGT 103 2904 3186 6912 1876 29 inf 37.1 0.4 36.6
CAGCGGCTCG 104 42 52 95 30 0 11.5 36.6 0.0 36.6
AGNGGCGGGT 105 736 493 1223 287 3 128.5 36.8 0.2 36.6
TNCGGCGGGT 106 72 54 149 32 1 14.6 37.2 0.7 36.5
TAATGGCGGT 107 28 57 112 34 1 12.4 37.4 0.9 36.5
AGTGGCAGGA 108 1320 1487 3176 864 13 inf 36.8 0.4 36.3
ACCGGCAGGT 109 60 85 138 48 0 17.1 36.1 0.0 36.1
ACAGGCGGGT 110 110 103 275 58 0 28.5 36.0 0.0 36.0
CTGCGGCTCG 111 60 48 108 27 0 11.9 36.0 0.0 36.0
AGCGGCTNGT 112 334 273 829 155 2 78.4 36.2 0.2 36.0
ACGTTNTAGC 113 216 638 555 401 15 69.1 38.6 2.6 36.0
TANCGGCTTG 114 120 128 310 80 8 27.5 38.5 2.5 35.9
NTATGGCTTG 115 1476 1971 4169 1119 12 inf 36.2 0.3 35.9
TAGTGGCGGG 116 668 667 879 372 3 109.4 35.8 0.3 35.5
CCCTACGAAA 117 56 149 150 84 1 19.7 36.1 0.7 35.4
TAATGGCTTG 118 366 571 1103 321 8 115.6 36.0 0.7 35.3
TANTGGCTTG 119 1468 2073 4046 1147 20 inf 35.6 0.5 35.1
AATGGCAGGT 120 556 755 1367 415 8 146.2 35.5 0.6 34.9
ATATGGCTTG 121 422 642 1240 347 3 134.1 35.1 0.2 34.8
CTGTGGCGGT 122 84 80 150 45 2 15.2 36.0 1.3 34.7
AGTGGCTGGN 123 4908 5535 11758 2997 67 inf 35.1 0.6 34.6
GAGTGGCTTG 124 416 394 1047 210 3 98.1 34.8 0.3 34.5
GAGTGGCGGC 125 84 63 153 34 1 14.5 35.1 0.6 34.4
TAGTGGCGGN 126 828 845 1179 450 5 136.6 34.7 0.4 34.3
TTATGGCTNC 127 4324 6144 10596 3240 34 inf 34.5 0.3 34.2
TANCGGCTGT 128 186 212 381 111 1 41.1 34.4 0.3 34.1
ANTGGCGGGN 129 2846 2165 4426 1163 41 inf 34.9 0.9 34.0
TACGGCAGGN 130 234 275 532 146 4 52.9 34.7 0.7 33.9
AAGTGGCGGT 131 40 43 102 24 2 8.9 35.8 1.9 33.9
TAGTGGCTNG 132 1286 1529 3117 795 18 inf 34.2 0.6 33.6
TATGGCAGGN 133 1546 2204 4202 1136 16 inf 34.0 0.4 33.6
TACTGGCTTG 134 320 469 879 244 6 87.2 34.2 0.7 33.5
ACNGGCGGGT 135 222 196 477 99 1 44.8 33.6 0.2 33.4
GAGTGGCTGT 136 586 676 1452 337 1 144.9 33.3 0.1 33.2
CANTGGCTCG 137 860 830 1612 420 7 158.8 33.6 0.4 33.2
ACTGGCNGGT 138 1022 1274 2372 643 9 238.5 33.5 0.4 33.2
ATCGGCTGGA 139 52 100 138 51 1 15.0 33.8 0.7 33.1
ACCGGCTGGT 140 60 63 139 31 0 13.7 33.0 0.0 33.0
ATCGGCAGGT 141 72 65 138 33 1 12.9 33.7 0.7 33.0
TACNGGCTCG 142 156 143 358 72 2 31.5 33.5 0.6 32.9
ATTGGCNGGT 143 814 1132 2041 563 7 206.1 33.2 0.3 32.9
AGTGGCNGGC 144 2278 2228 4370 1145 48 inf 33.9 1.1 32.9
TACAGGCTCG 145 118 109 293 54 1 25.5 33.1 0.3 32.8
AGAGGCTGGT 146 758 908 1738 449 7 169.3 33.1 0.4 32.7
TACGGCNGGA 147 114 163 278 83 3 26.9 33.7 1.1 32.7
TTATGGCTNG 148 1340 2216 3739 1095 15 inf 33.1 0.4 32.7
AGTGGCNGGN 149 10972 12368 24013 6152 148 inf 33.2 0.6 32.6
TANCGGCTAG 150 44 56 117 27 0 11.6 32.5 0.0 32.5
TAGNGGCTCG 151 156 159 320 81 4 28.5 33.8 1.2 32.5
NGCGGCTGGT 152 490 429 1054 209 3 93.9 32.8 0.3 32.5
NTATGGCTGC 153 4146 5950 9936 2897 32 inf 32.7 0.3 32.4
AGTNGCGGGA 154 754 597 1134 291 4 110.3 32.8 0.4 32.4
AGTGGCAGGN 155 3686 4659 8721 2289 53 inf 32.9 0.6 32.3
ANAGGCGGGT 156 498 416 1013 205 7 85.8 33.0 0.7 32.3
ATTGGCTGGT 157 334 468 847 225 2 84.5 32.5 0.2 32.2
ACTGGCAGGT 158 468 595 1071 286 5 103.0 32.5 0.5 32.0
TCATGGCTCG 159 108 151 272 72 1 26.6 32.3 0.4 31.9
TANTGGCGGG 160 830 864 1202 417 8 122.9 32.6 0.7 31.9
TTATGGCTAC 161 390 558 1003 266 4 96.8 32.3 0.4 31.9
CNGTGGCGGT 162 300 249 527 119 3 46.9 32.3 0.6 31.8
TATGGCNGGA 163 1072 1662 2786 784 8 277.1 32.1 0.3 31.8
AGNGGCNGGT 164 6802 7919 15296 3766 76 inf 32.2 0.5 31.7
CANCGGCTCG 165 90 110 182 51 0 18.9 31.7 0.0 31.7
TTGTGGCGGC 166 54 41 125 19 0 10.3 31.7 0.0 31.7
GNTCGGCGGT 167 58 41 88 19 0 8.3 31.7 0.0 31.7
TAGTNGCGGG 168 740 805 1017 379 5 107.3 32.0 0.5 31.5
TTGTGGCTGC 169 614 723 1541 336 7 134.8 31.7 0.5 31.3
TTATGGCTTC 170 556 904 1662 418 6 155.3 31.6 0.4 31.3
TTGTGGCTNG 171 1794 2476 4424 1149 20 inf 31.7 0.5 31.2
TGCGGCAGGT 172 78 90 169 42 1 15.5 31.8 0.6 31.2
GANTGGCGGT 173 240 235 551 108 3 45.5 31.5 0.5 30.9
TTGCGNCGGG 174 94 85 175 38 0 16.3 30.9 0.0 30.9
TAACGGCAGG 175 56 85 133 38 0 13.6 30.9 0.0 30.9
TAACGGCAGC 176 54 74 151 33 0 14.1 30.8 0.0 30.8
TAGTGGCNGC 177 1006 1146 2311 520 9 203.8 31.2 0.4 30.8
NACGGCAGGT 178 340 417 748 189 3 69.0 31.2 0.4 30.8
TATTGGCTTG 179 372 654 1061 293 2 103.8 30.9 0.2 30.8
AGTGNCGGGC 180 980 850 1408 394 14 124.8 31.7 1.0 30.7
TATCGGCTTC 181 30 52 86 23 0 8.6 30.7 0.0 30.7
AGTGGCGGNA 182 838 654 1298 294 6 113.0 31.0 0.5 30.6
AGTNGCGGGT 183 326 269 584 121 3 49.0 31.0 0.5 30.5
AGAGGCNGGT 184 2304 2845 5272 1275 23 inf 30.9 0.4 30.5
TGCGGCNGGT 185 224 233 494 104 2 42.3 30.9 0.4 30.5
AGNGGCGGGC 186 1446 1089 1978 503 23 165.0 31.6 1.1 30.4
TTGTGGCTAG 187 378 462 910 207 5 78.3 30.9 0.5 30.4
TAATGGCGGG 188 56 55 97 24 0 9.3 30.4 0.0 30.4
AGAGGCAGGT 189 1154 1572 2831 700 13 252.7 30.8 0.5 30.4
TATGGCTGGC 190 346 510 1024 222 0 94.3 30.3 0.0 30.3
NAGTGGCGGG 191 1748 1791 2433 789 8 241.7 30.6 0.3 30.3
TAGTGGCNGT 192 976 1316 2361 579 8 213.1 30.6 0.3 30.2
AGTGGCTGGC 193 704 774 1682 354 20 128.9 31.4 1.2 30.2
GTGGCAGGGT 194 550 836 1497 367 5 135.2 30.5 0.3 30.2
NATGGCGGGT 195 358 429 724 195 8 62.0 31.2 1.1 30.2
AGTGGCAGGC 196 726 881 1567 396 14 133.1 31.0 0.9 30.1
AGCGGCGGGC 197 108 65 113 28 0 10.8 30.1 0.0 30.1
NGCGGCGGGT 198 258 150 341 66 2 27.3 30.6 0.6 30.0
TATGGCAGGC 199 336 452 941 200 7 75.9 30.7 0.7 29.9
TTGCGGCGGN 200 118 94 201 41 1 16.7 30.4 0.5 29.9
NGTGGCGGGA 201 1090 972 1742 422 7 153.8 30.3 0.4 29.9
TAGAGGCTCG 202 38 47 97 20 0 8.6 29.9 0.0 29.9
ACCGGCNGGT 203 164 193 335 82 0 31.8 29.8 0.0 29.8
AGCGGCGGGN 204 366 206 442 88 1 37.3 29.9 0.2 29.7
TGAGGCGGGT 205 1970 1937 4274 847 32 inf 30.4 0.7 29.7
TAGNGGCGGT 206 162 161 308 69 1 26.8 30.0 0.3 29.7
AGNGGCAGGT 207 2798 3665 6591 1586 38 inf 30.2 0.6 29.6
NGCGGCAGGT 208 324 385 701 171 8 56.7 30.8 1.1 29.6
NGTGGCNGGT 209 9274 11906 18998 5158 123 inf 30.2 0.6 29.6
GCTGGCGGGT 210 124 112 211 48 1 18.1 30.0 0.5 29.5
ATTGGCGGGT 211 48 43 105 18 0 8.6 29.5 0.0 29.5
ATCGGCTNGT 212 132 136 250 58 1 21.8 29.9 0.4 29.5
NTATGGCNGC 213 6358 9301 15662 3955 53 inf 29.8 0.3 29.5
ACTGGCGGGA 214 76 84 181 36 1 14.6 30.0 0.5 29.5
CAGNGGCTCG 215 930 994 1794 427 12 149.7 30.0 0.7 29.4
GTATGGCGGT 216 42 67 109 29 1 9.5 30.2 0.9 29.3
NTGTGGCTCG 217 324 393 711 168 5 59.0 29.9 0.7 29.2
TTGTGGCTGT 218 702 1015 1893 426 6 161.8 29.6 0.3 29.2
AATGGCNGGT 219 1282 1819 3204 774 20 268.6 29.8 0.6 29.2
AAGTGGCTCG 220 52 63 129 26 0 11.2 29.2 0.0 29.2
NGCGGCNGGT 221 1194 1077 2214 456 13 175.4 29.7 0.6 29.2
ATATGGCTAG 222 1830 2823 5834 1176 15 inf 29.4 0.3 29.2
NGTGGCGGGT 223 2246 2540 3577 1097 37 inf 30.2 1.0 29.1
TATCGGCAGC 224 24 56 103 23 0 9.3 29.1 0.0 29.1
TAGTGGCAGC 225 372 434 869 182 4 70.7 29.5 0.5 29.1
TATGGCNGGC 226 742 1051 2065 437 7 170.9 29.4 0.3 29.0
NTGTGGCGGT 227 372 402 701 170 5 58.3 29.7 0.7 29.0
NANTGGCTCG 228 1510 1631 2954 684 16 245.0 29.5 0.5 29.0
AGTGGCGNGC 229 994 904 1346 392 17 112.0 30.2 1.2 29.0
CAGTNGCTCG 230 780 834 1457 352 10 120.7 29.7 0.7 29.0
TGNGGCGGGT 231 2270 2275 4910 959 35 inf 29.7 0.7 28.9
NAGCGGCTCG 232 102 96 153 39 0 14.3 28.9 0.0 28.9
TATGGCTGGN 233 1938 3172 4964 1304 14 inf 29.1 0.3 28.9
TNATGGCTCG 234 274 340 646 141 3 53.1 29.3 0.5 28.9
AGTGGCGGNN 235 2704 2084 4270 873 29 inf 29.5 0.7 28.8
CATCGGCTGT 236 68 100 183 46 5 13.1 31.5 2.7 28.8
TGTGGCGGGC 237 168 171 342 77 8 23.7 31.0 2.3 28.8
TTANGGCTGC 238 4044 6138 9412 2514 30 inf 29.1 0.3 28.7
TTACGGCAGC 239 118 164 257 66 0 24.0 28.7 0.0 28.7
TAGCGGCNGT 240 136 161 274 67 2 22.8 29.4 0.7 28.7
TATGGCTGGA 241 522 919 1348 374 4 122.2 28.9 0.3 28.6
NAGTGGCTTG 242 2394 2861 5646 1166 21 inf 29.0 0.4 28.6
NATGGCAGGT 243 2034 3021 4992 1236 23 inf 29.0 0.5 28.6
ACGTTGTAGN 244 238 903 664 404 16 62.0 30.9 2.4 28.6
GAGTGGCTGC 245 632 636 1235 257 3 102.0 28.8 0.2 28.5
AGTGGCGGNT 246 436 293 739 119 3 53.7 28.9 0.4 28.5
NTATGGCGGT 247 124 183 304 74 1 26.4 28.8 0.3 28.5
CAGTGGCTNG 248 3786 4805 8388 1958 42 inf 29.0 0.5 28.5
TATGGCTNGT 249 1074 1380 3016 561 16 225.9 28.9 0.5 28.4
ANNGGCGGGT 250 1344 1190 2478 484 15 187.0 28.9 0.6 28.3
TANTGGCGGN 251 1274 1471 2157 599 15 182.8 28.9 0.7 28.2
TACCGGCTGT 252 50 61 92 24 0 8.5 28.2 0.0 28.2
TATGGCNGGN 253 3944 6361 10161 2550 39 inf 28.6 0.4 28.2
NTATGGCTAG 254 2628 4031 8079 1605 26 inf 28.5 0.3 28.2
TAATGGCTAC 255 410 710 1222 279 1 106.2 28.2 0.1 28.1
NTGCGGCTCG 256 118 90 179 36 1 14.0 28.6 0.6 28.0
CAGTGGCGGG 257 774 776 961 304 2 90.2 28.1 0.2 27.9
TNCGGCAGGT 258 242 333 520 139 8 39.8 29.4 1.5 27.9
CNGTGGCTCG 259 1048 1101 1910 444 16 147.9 28.7 0.8 27.9
TGCGGCTGGT 260 84 93 188 36 0 15.5 27.9 0.0 27.9
AGTNGCGGGN 261 2370 2144 3739 861 29 289.9 28.7 0.8 27.9
TAGTGGCTGN 262 2020 2779 4848 1091 18 inf 28.2 0.4 27.8
NAGTGGCTGT 263 2810 3777 6852 1473 20 inf 28.1 0.3 27.8
TANTGGCTAG 264 1002 1511 2759 585 4 228.0 27.9 0.1 27.8
AGTGGNTGGT 265 2434 3446 6318 1348 24 inf 28.1 0.4 27.7
CAGTGGCTGG 266 1770 2599 4156 1017 20 inf 28.1 0.5 27.6
NAGTGGCGGN 267 2704 2852 4312 1111 18 inf 28.0 0.4 27.6
ANCGGCTNGT 268 744 796 1725 309 6 128.5 28.0 0.3 27.6
TAGTGGCTNC 269 1736 2255 4447 877 20 inf 28.0 0.4 27.6
TAGTGGCAGG 270 598 935 1420 368 10 115.0 28.2 0.7 27.5
CTGTGGCTCG 271 142 184 309 72 2 24.6 28.1 0.6 27.5
AATGGCTGGT 272 572 826 1477 318 5 117.8 27.8 0.3 27.5
TGTGGCAGGA 273 1164 1597 2883 616 11 227.1 27.8 0.4 27.5
GAGTGGCTAC 274 230 317 578 121 1 47.1 27.6 0.2 27.5
TTATGGNTGC 275 3968 6504 9561 2496 28 inf 27.7 0.3 27.4
NANTGGCGGT 276 948 1185 2031 455 8 162.1 27.7 0.4 27.4
GAGTGGCGGG 277 196 178 328 69 2 25.1 27.9 0.6 27.3
NTATGGCGGC 278 140 216 427 83 2 32.2 27.8 0.5 27.3
CTATGGCTTG 279 324 488 928 184 1 74.6 27.4 0.1 27.3
TATTGGCTAG 280 342 507 903 192 2 72.8 27.5 0.2 27.2
GGTGGCGGGT 281 1876 2330 2954 915 33 237.9 28.2 1.1 27.1
GAGTGGCAGC 282 438 481 1093 182 4 77.8 27.5 0.4 27.1
NNTGGCGGGT 283 3232 3803 5547 1475 53 inf 27.9 0.9 27.0
ATATGGCTNG 284 2856 4820 8696 1809 26 inf 27.3 0.3 27.0
TAGTGGCNGG 285 1916 2706 3872 1024 21 inf 27.5 0.5 26.9
TTACGGCNGC 286 238 296 512 112 3 39.2 27.5 0.6 26.9
CAGTGGNTCG 287 838 923 1587 350 10 120.0 27.5 0.6 26.9
CANTGGCGGT 288 386 511 715 189 1 62.1 27.0 0.1 26.9
ACNGGCTGGT 289 1538 2221 3415 824 7 284.0 27.1 0.2 26.9
TNAGGCGGGT 290 2180 2350 4768 897 37 inf 27.6 0.8 26.9
GAGTGGCGGN 291 436 428 821 160 3 61.9 27.2 0.4 26.8
NTCGGCGGGT 292 76 60 101 22 0 8.4 26.8 0.0 26.8
TTACGGCTGC 293 106 118 245 45 2 17.2 27.6 0.8 26.8
TTATGGCAGG 294 394 703 984 261 3 83.1 27.1 0.3 26.8
GATCGGCTGT 295 38 52 106 19 0 8.3 26.8 0.0 26.8
TGTGGCGGGN 296 606 629 1228 246 18 80.4 28.1 1.4 26.7
GAGTGGCTAG 297 280 314 682 115 1 50.3 26.8 0.1 26.7
TTGTGGCGGN 298 266 350 604 128 1 48.3 26.8 0.2 26.6
GAGTGGCNGC 299 1246 1291 2585 474 8 189.5 26.9 0.3 26.5
TTATGGCTGT 300 678 1096 1877 405 9 142.2 27.0 0.5 26.5
TAATGGCGGN 301 176 241 417 89 2 31.8 27.0 0.5 26.5
TNATGGCTGC 302 4994 7648 11664 2796 39 inf 26.8 0.3 26.4
TAATGGCTNG 303 1050 1878 2975 685 11 233.1 26.7 0.4 26.4
TTATGGCTGN 304 5436 9321 13734 3378 36 inf 26.6 0.3 26.3
CATGGCAGGT 305 576 861 1329 317 8 102.0 26.9 0.6 26.3
NATCGGCTGT 306 220 302 521 113 5 37.2 27.2 1.0 26.3
AGNGGCGGGA 307 1378 1174 2150 429 11 156.1 26.8 0.5 26.3
TTGTGGCTAC 308 330 468 882 172 6 62.2 26.9 0.7 26.2
ATGTGGCTCG 309 58 79 149 29 1 10.8 26.9 0.7 26.2
NNCGGCGGGT 310 532 418 777 152 4 56.1 26.7 0.5 26.2
CAGTGGCTTG 311 1034 1223 2204 446 13 158.4 26.7 0.6 26.1
GAACGGCGGN 312 82 85 169 31 1 12.0 26.7 0.6 26.1
CNGCGGCTCG 313 192 167 281 59 0 22.8 26.1 0.0 26.1
CAGTGGCGGN 314 1152 1161 1665 419 7 132.5 26.5 0.4 26.1
TATAGGCGGG 315 76 95 118 35 1 9.4 26.9 0.8 26.1
GNTGGCGGGT 316 2238 2825 3574 1049 36 276.0 27.1 1.0 26.1
NTATGGCTNG 317 6162 10297 17473 3694 57 inf 26.4 0.3 26.1
ATCGGCNGGA 318 114 225 295 82 2 23.7 26.7 0.7 26.0
TTCGGCAGGT 319 60 105 123 40 2 9.5 27.6 1.6 26.0
TATNGGCTCG 320 90 142 208 56 5 14.0 28.3 2.3 25.9
AGCGGCGGNT 321 142 78 194 28 1 12.5 26.4 0.5 25.9
AGTGTCGGGT 322 60 66 152 23 0 10.8 25.8 0.0 25.8
NATGGCNGGT 323 4484 6894 11064 2445 48 inf 26.2 0.4 25.7
TGANGCGGGT 324 2224 2388 4793 856 34 inf 26.4 0.7 25.7
CAGCGGCTGG 325 362 414 789 144 1 58.5 25.8 0.1 25.7
ATACGGCAGG 326 54 98 150 35 1 11.4 26.3 0.7 25.7
NACGGCNGGT 327 744 1017 1609 356 5 122.9 25.9 0.3 25.6
ANCGGCGGGC 328 182 110 184 40 2 12.9 26.7 1.1 25.6
TAGTGGCTTC 329 448 664 1259 233 6 87.5 26.0 0.5 25.5
TANTGGCTAC 330 1384 2158 3898 747 10 283.6 25.7 0.3 25.5
NAGTGGCTAG 331 1262 1629 3187 572 18 214.3 26.0 0.6 25.4
TATCGGCNGT 332 74 100 185 35 1 13.1 25.9 0.5 25.4
TGAGGCGNGT 333 2182 2432 4799 856 32 inf 26.0 0.7 25.4
TANTGGCTNG 334 4604 7597 12041 2636 49 inf 25.8 0.4 25.4
ACNGGCNGGT 335 3344 4760 7540 1639 22 inf 25.6 0.3 25.3
NGTGGCAGGT 336 4030 5728 8122 2002 50 inf 25.9 0.6 25.3
NATGGCTGGT 337 1852 2890 4795 989 13 inf 25.5 0.3 25.2
ATAGGCAGGT 338 356 610 960 208 2 73.4 25.4 0.2 25.2
TCGTGGCTTG 339 64 92 189 31 0 13.7 25.2 0.0 25.2
ACNGGCAGGT 340 1434 2065 3351 710 13 244.9 25.6 0.4 25.2
TGCGGCGNGT 341 90 66 153 23 1 9.7 25.8 0.6 25.2
TTATNGCTGC 342 4168 7221 10110 2467 28 inf 25.5 0.3 25.2
ANCGGCGGGN 343 624 410 787 148 11 48.3 26.5 1.4 25.1
ANTGGCTCGT 344 370 321 846 111 5 49.6 25.7 0.6 25.1
ATGGCAGGGT 345 480 761 1184 257 2 90.8 25.2 0.2 25.1
CANTGGCGGG 346 1202 1323 1699 451 6 134.3 25.4 0.4 25.1
AGTNGCGGNC 347 1236 1158 1869 406 17 127.4 26.0 0.9 25.1
NACTGGCGGT 348 158 218 347 74 1 26.0 25.3 0.3 25.1
CGTGGCAGGT 349 166 224 337 76 1 25.7 25.3 0.3 25.0
NGAGGCGGGT 350 5142 5632 11003 1934 63 inf 25.6 0.6 25.0
NTATGGCAGC 351 1936 2852 4974 968 18 inf 25.3 0.4 25.0
NGNGGCGGGT 352 8392 9336 16233 3218 108 inf 25.6 0.7 25.0
NAGNGGCTCG 353 1586 1768 3035 609 20 206.9 25.6 0.7 25.0
ANTGGCGGNC 354 1658 1419 2504 501 31 157.4 26.1 1.2 24.9
TTGTGGCNGC 355 1270 1546 3116 525 16 202.3 25.4 0.5 24.8
GGTNGCGGGT 356 2044 2668 3266 931 34 237.8 25.9 1.0 24.8
TTATGNCTGC 357 4264 7375 10335 2480 39 inf 25.2 0.4 24.8
CACTGGCGGT 358 54 88 132 29 0 10.4 24.8 0.0 24.8
TANNGGCTCG 359 538 676 1212 234 12 77.5 25.7 1.0 24.7
CAGTGGCTGT 360 948 1204 2227 403 8 152.3 25.1 0.4 24.7
NTACGGCTTG 361 150 195 341 64 0 25.5 24.7 0.0 24.7
TTANGGCNGC 362 6000 9742 14410 3257 50 inf 25.1 0.3 24.7
AGTGGCTGNT 363 3226 3779 7942 1262 28 inf 25.0 0.4 24.7
TGAGGCGGNT 364 2268 2501 4992 851 37 inf 25.4 0.7 24.7
ANNGGCTGGT 365 7228 10702 17257 3571 66 inf 25.0 0.4 24.6
AGCGNCGGGT 366 128 95 146 31 0 11.3 24.6 0.0 24.6
TNATGGCTTG 367 1986 3290 5621 1097 26 inf 25.0 0.5 24.5
CNCGGCGGGT 368 166 135 224 46 2 15.1 25.4 0.9 24.5
TAATGGCTAG 369 232 431 702 140 0 53.4 24.5 0.0 24.5
TAGTGNCGGG 370 854 1136 1320 379 7 102.0 25.0 0.5 24.5
TTANGGCTCG 371 98 156 248 55 4 15.8 26.1 1.6 24.5
TACGGCNGGN 372 582 769 1202 257 7 83.8 25.0 0.6 24.5
TAGTNGCGGN 373 1078 1403 1741 464 8 132.3 24.9 0.5 24.4
ACAGGCTGGT 374 940 1435 2019 466 3 154.6 24.5 0.1 24.4
TNTGGCTGGT 375 2494 4004 6398 1318 28 inf 24.8 0.4 24.3
ATCGGCTGGN 376 274 464 621 153 3 46.0 24.8 0.5 24.3
TATCGGCNGC 377 58 103 192 34 1 12.8 24.8 0.5 24.3
TGTGGCAGGN 378 3550 5063 8451 1672 45 inf 24.8 0.5 24.3
ATGTGGCGGT 379 56 72 138 24 1 8.9 25.0 0.7 24.3
NTATGGCTNC 380 8046 13562 20808 4431 73 inf 24.6 0.3 24.3
NANTGGCGGG 381 2846 3270 4472 1074 21 inf 24.7 0.5 24.3
NANCGGCTCG 382 256 265 401 86 1 29.5 24.5 0.2 24.3
CATGGCNGGT 383 1272 1994 3070 653 13 216.4 24.7 0.4 24.2
NTCGGCTGGT 384 226 334 474 113 5 32.2 25.3 1.0 24.2
AACGGCTGGN 385 290 365 556 119 2 40.0 24.6 0.4 24.2
NGTNGCGGGT 386 2682 3405 4464 1141 40 inf 25.1 0.9 24.2
TGTTAGGGGC 387 264 675 776 223 5 58.4 24.8 0.6 24.2
TNTGGCAGGT 388 2148 3532 5653 1148 23 inf 24.5 0.4 24.1
GANTGGCTCG 389 236 246 428 82 4 27.2 25.0 0.9 24.1
TAACGGCTNG 390 108 132 221 46 4 13.2 25.8 1.8 24.1
AGTGGCTNGN 391 9354 10829 22108 3527 112 inf 24.6 0.5 24.1
TNNGGCGGGT 392 2856 3265 6092 1073 42 inf 24.7 0.7 24.1
CGTGGCNGGT 393 358 496 792 160 3 55.2 24.4 0.4 24.0
ACTGGCGGGN 394 326 317 595 101 1 40.5 24.2 0.2 24.0
GCGGCTGGGT 395 144 184 289 58 0 21.6 24.0 0.0 24.0
TCATGGCGGG 396 184 251 340 80 1 25.3 24.2 0.3 23.9
TTNTCGTAGC 397 170 510 541 168 5 40.0 24.8 0.9 23.9
AGCGGNTGGT 398 468 550 1097 174 2 72.1 24.0 0.2 23.9
TGTGGCTNGT 399 2240 3034 6243 972 29 inf 24.3 0.5 23.8
TTGTGGCTGG 400 756 1298 1792 419 11 124.8 24.4 0.6 23.8
CAGTGGCNGG 401 4218 6099 8584 1949 39 inf 24.2 0.5 23.8
ANTNGCGGGC 402 1414 1451 2166 480 25 137.1 24.9 1.1 23.7
ACAGGCNGGT 403 1914 2857 4389 897 11 inf 23.9 0.2 23.6
CATCGGCTNG 404 198 271 386 85 1 28.0 23.9 0.3 23.6
TGAGNCGGGT 405 2352 2731 5073 879 39 272.5 24.3 0.8 23.6
CGTGGCTGGT 406 128 204 329 65 2 21.8 24.2 0.6 23.6
TANTGGCTGC 407 1698 2543 4166 796 12 282.8 23.8 0.3 23.6
TTATGGCNNC 408 7138 12536 18422 3937 67 inf 23.9 0.4 23.5
AGNGGCTNGT 409 5430 6976 13151 2201 62 inf 24.0 0.5 23.5
CAATGGCGGT 410 170 249 248 78 1 19.4 23.9 0.4 23.5
TACGGCTGGN 411 202 296 432 93 2 29.9 23.9 0.5 23.4
TATAGGCTTG 412 372 521 990 162 3 63.4 23.7 0.3 23.4
NAGTGGCTAC 413 1424 2046 3781 644 20 234.3 23.9 0.5 23.4
AGTGGCTGGG 414 2100 2873 4716 904 25 inf 23.9 0.5 23.4
TNCGGCNGGT 415 600 844 1311 272 13 81.9 24.4 1.0 23.4
NATCGGCTTG 416 144 206 332 66 3 21.0 24.3 0.9 23.4
GTGGCTGGGA 417 2056 2455 4560 766 21 283.4 23.8 0.5 23.3
NAGTGGCTNG 418 9354 12964 22072 4053 111 inf 23.8 0.5 23.3
TTGTGGCAGG 419 690 1230 1672 379 4 120.7 23.6 0.2 23.3
ACAGGCAGGT 420 812 1192 1962 370 8 128.7 23.7 0.4 23.3
TTATGGCNGN 421 8188 14522 21178 4501 81 inf 23.7 0.4 23.3
TGTGGCNGGA 422 2634 3621 6129 1121 23 inf 23.6 0.4 23.3
ANTGGCTGGA 423 2834 4439 7311 1382 35 inf 23.7 0.5 23.3
GAGTGGCAGG 424 830 1304 2067 403 8 137.4 23.6 0.4 23.2
CTATGGCGGN 425 122 172 255 52 0 18.7 23.2 0.0 23.2
CAGCGGCTNG 426 556 683 1215 209 3 79.4 23.4 0.2 23.2
GGTGNCGGGT 427 2166 2952 3599 939 35 240.7 24.1 1.0 23.2
TANAGGCTCG 428 238 288 589 91 5 33.6 24.0 0.8 23.2
CAATGGCGGG 429 282 317 442 98 2 30.6 23.6 0.5 23.2
NACTGGCTCG 430 214 262 434 80 1 29.3 23.4 0.2 23.2
TTNCGGCGGG 431 116 136 226 42 1 14.9 23.6 0.4 23.2
ATAGGCNGGT 432 704 1205 1832 373 9 121.2 23.6 0.5 23.1
GGNGGCGGGT 433 2622 3228 4133 1021 37 273.7 24.0 0.9 23.1
TAGTGGCTGG 434 588 897 1418 278 8 91.5 23.7 0.6 23.1
GAGCGGCTGC 435 186 160 258 48 0 18.3 23.1 0.0 23.1
AGTNGCTGGT 436 2544 3907 6680 1197 29 inf 23.5 0.4 23.0
AGNGGCTCGT 437 346 290 746 90 5 39.0 23.7 0.7 23.0
AGNGGCGGGN 438 5432 5008 8198 1557 59 inf 23.7 0.7 23.0
GTATGGCTAG 439 194 325 593 98 1 38.7 23.2 0.2 23.0
TAACGGCNGC 440 130 144 282 43 0 18.6 23.0 0.0 23.0
TTATGGCGGN 441 154 248 397 74 0 28.1 23.0 0.0 23.0
AGCGGCTGNT 442 592 534 1315 164 7 70.9 23.5 0.5 23.0
TNTGGCNGGT 443 5156 8443 13051 2580 59 inf 23.4 0.5 23.0
NTATGGCTAC 444 1114 1860 2965 569 14 191.0 23.4 0.5 23.0
GAGGCGGGGT 445 614 799 1044 238 0 78.7 23.0 0.0 23.0
ANTGGCAGGN 446 10314 15913 24785 4850 114 inf 23.4 0.5 22.9
TAATGGCAGG 447 406 758 1034 231 5 70.0 23.4 0.5 22.9
GNGCGGCGGT 448 160 145 219 43 0 15.7 22.9 0.0 22.9
ANTGGCNGGA 449 7668 11128 18260 3375 78 inf 23.3 0.4 22.8
GTGGCTGGGT 450 774 1265 1948 378 4 132.0 23.0 0.2 22.8
TAGTGGCNGN 451 5044 7512 11315 2280 57 inf 23.3 0.5 22.8
GTGGCNGGGT 452 1708 2753 4196 825 12 280.0 23.1 0.3 22.8
GACNGGCTCG 453 158 173 291 56 5 16.1 24.5 1.7 22.8
ATAGGCTGGT 454 286 501 740 152 4 48.3 23.3 0.5 22.7
ANTGGCTNGT 455 5742 8166 15220 2455 60 inf 23.1 0.4 22.7
CNTGGCGGGT 456 324 415 692 128 6 41.4 23.6 0.9 22.7
ATCGGCTNGA 457 106 187 293 56 1 19.4 23.0 0.3 22.7
NAATGGCGGT 458 370 544 782 162 2 53.6 22.9 0.3 22.7
TANTGGCGGC 459 142 161 291 50 3 16.8 23.7 1.0 22.7
NTGTGGCTTG 460 2748 4169 7152 1245 26 inf 23.0 0.4 22.6
ATCGGCAGGN 461 228 304 471 91 2 30.7 23.0 0.4 22.6
NAGTGGCTGC 462 2916 3673 6363 1094 22 inf 22.9 0.3 22.6
GAGTGGCNGT 463 1224 1725 2974 508 5 192.6 22.7 0.2 22.6
TTGTGGCTTC 464 652 1060 1794 313 4 115.8 22.8 0.2 22.6
CAGTGGCTAG 465 372 502 896 149 3 55.7 22.9 0.3 22.6
NTATGGCGGG 466 158 219 289 65 1 20.1 22.9 0.3 22.5
TANCGGCNGT 467 412 564 878 167 3 57.2 22.8 0.3 22.5
GTGGCGGGGT 468 136 156 292 47 2 17.1 23.2 0.7 22.5
GTATGGCGGN 469 140 192 287 59 3 17.5 23.5 1.0 22.5
GAGAGGCGGT 470 102 131 199 39 1 12.9 22.9 0.5 22.4
ANTGGCAGGA 471 3602 5395 8931 1593 32 inf 22.8 0.4 22.4
GTATGGCTTG 472 260 364 641 106 1 41.1 22.6 0.2 22.4
CACGGCAGGT 473 122 146 257 44 2 15.2 23.2 0.8 22.4
TANTGGCAGG 474 1734 3051 4304 905 23 276.6 22.9 0.5 22.3
GGCGGCAGGT 475 100 129 226 39 2 13.2 23.2 0.9 22.3
NGTGGCTNGT 476 6298 8596 16159 2543 85 inf 22.8 0.5 22.3
TTGTGGCTGN 477 2712 4299 6804 1269 34 inf 22.8 0.5 22.3
NACGGCTGGT 478 286 451 659 131 2 43.5 22.5 0.3 22.2
TATGGCTCGN 479 120 120 265 35 1 15.0 22.6 0.4 22.2
GANCGGCGGG 480 204 154 242 45 1 15.5 22.6 0.4 22.2
TNTGGCGGGT 481 292 347 567 103 4 33.9 22.9 0.7 22.2
TTNTGGCTCG 482 226 325 487 98 5 28.9 23.2 1.0 22.2
TAGNGGCTTG 483 1128 1579 2850 469 22 160.0 22.9 0.8 22.1
TTGCGGCGNG 484 124 125 248 38 3 13.1 23.3 1.2 22.1
ATATGGCTAC 485 310 546 887 159 4 54.6 22.6 0.4 22.1
ANTGGCTGGN 486 12476 19481 30105 5683 146 inf 22.6 0.5 22.1
CAGTNGCGGG 487 916 1049 1273 311 10 82.3 22.9 0.8 22.1
NNGTGGCTCG 488 2138 2426 3990 718 33 228.5 22.8 0.8 22.0
CATGGCTGGT 489 540 910 1413 259 2 92.8 22.2 0.1 22.0
AGCGGCTGGN 490 836 945 1748 271 5 104.5 22.3 0.3 22.0
TTGTGGCTNC 491 1982 3074 5228 890 24 266.7 22.5 0.5 22.0
GACNGGCGGT 492 210 179 327 53 3 18.2 22.8 0.9 21.9
TANCGGCAGC 493 174 253 435 72 1 27.1 22.2 0.2 21.9
AGTNGCNGGT 494 4440 7016 11291 2023 53 inf 22.4 0.5 21.9
TANCGGCGGN 495 186 161 289 47 2 16.6 22.6 0.7 21.9
ATATGGCAGG 496 512 1050 1513 299 4 98.8 22.2 0.3 21.9
NCGNTGTAGC 497 580 1333 1259 405 18 81.0 23.3 1.4 21.9
TATTGGCTNG 498 1270 2386 3283 678 9 216.0 22.1 0.3 21.9
NNCGGCAGGT 499 1396 1935 2820 567 23 167.5 22.7 0.8 21.9
GNTNGCGGGT 500 2654 3668 4457 1081 42 276.4 22.8 0.9 21.8
GAGNGGCGGT 501 338 369 603 105 2 37.3 22.2 0.3 21.8
ACAATGGCGG 502 216 362 279 101 0 22.6 21.8 0.0 21.8
AGCGGCAGGA 503 174 213 377 63 4 20.6 22.8 1.0 21.8
NAGTGGCGGC 504 342 315 621 91 4 34.0 22.4 0.6 21.8
ATANGGCTAG 505 2304 4271 7253 1201 18 inf 21.9 0.2 21.7
AGTGNCGGGT 506 444 509 842 144 3 51.1 22.1 0.4 21.7
AACGGCAGGN 507 388 602 859 169 2 56.1 21.9 0.2 21.7
GAGAGGCTCG 508 88 77 179 22 1 9.4 22.2 0.6 21.7
TAGCGGCTNG 509 134 145 291 45 6 13.7 23.7 2.0 21.7
ATGGCGGGGT 510 100 123 203 34 0 13.2 21.7 0.0 21.7
GANCGGCGGN 511 552 452 724 132 7 40.8 22.6 1.0 21.6
NGTGNCGGGT 512 3010 4082 5234 1181 42 262.5 22.4 0.8 21.6
CTGTGGCTTG 513 938 1402 2421 391 4 148.9 21.8 0.2 21.6
CGNGGCGGGT 514 2764 3340 5967 951 33 294.6 22.2 0.5 21.6
CATGGCGGGA 515 184 214 361 59 0 23.3 21.6 0.0 21.6
GGTGGCGGNT 516 2376 3139 3806 927 46 226.2 22.8 1.2 21.6
CGAGGCGGGT 517 2594 3200 5728 909 30 283.3 22.1 0.5 21.6
AGCGGCGGGG 518 128 69 161 19 0 9.2 21.6 0.0 21.6
CATCGGCAGG 519 72 120 149 33 0 10.4 21.6 0.0 21.6
NTATGGCGGN 520 558 883 1373 247 4 85.3 21.9 0.3 21.6
TATCGGCTNG 521 80 160 259 45 1 15.9 22.0 0.4 21.6
TANTGGCTGT 522 3134 5491 8827 1527 17 inf 21.8 0.2 21.6
TAATGGCTGC 523 524 863 1351 238 1 87.5 21.6 0.1 21.5
ACGNNGTAGC 524 576 1370 1344 406 18 84.2 22.9 1.3 21.5
ANCGGCTGGN 525 1802 2341 3692 656 13 224.5 21.9 0.4 21.5
GAACGGCTGG 526 96 135 162 37 0 11.5 21.5 0.0 21.5
NATTGGCGGT 527 132 197 316 56 2 18.6 22.1 0.6 21.5
TNGTGGCGGT 528 394 479 851 142 12 43.2 22.9 1.4 21.5
TACGGCTNGT 529 106 139 292 38 0 17.3 21.5 0.0 21.5
ANNGGCAGGT 530 7786 12446 18626 3487 84 inf 21.9 0.4 21.4
NATCGGCAGG 531 228 355 469 98 1 31.0 21.6 0.2 21.4
TTCGGCNGGT 532 110 193 250 60 6 13.4 23.7 2.3 21.4
CACTGGCTCG 533 78 96 161 26 0 10.2 21.3 0.0 21.3
AGTNGCAGGT 534 1410 2494 3686 696 19 220.0 21.8 0.5 21.3
GAGCGGCGGG 535 122 96 150 27 1 8.9 22.0 0.7 21.3
CNGTGGCTTG 536 2228 3065 5113 846 18 253.6 21.6 0.4 21.3
TNATGGCNGC 537 8264 13671 19516 3776 76 inf 21.6 0.4 21.3
TNGTGGCTAG 538 918 1399 2401 387 10 137.9 21.7 0.4 21.3
CANCGGCTGG 539 674 846 1349 231 3 82.6 21.4 0.2 21.2
TTGTGGCNGG 540 1736 3075 4012 850 18 250.7 21.7 0.4 21.2
NGANGCGGGT 541 5950 7128 12717 1985 74 inf 21.8 0.6 21.2
GTGTGGCGGT 542 176 192 263 54 2 15.9 22.0 0.8 21.2
AGAGGCGGGN 543 1774 1941 3087 540 18 176.5 21.8 0.6 21.2
TNGTGGCTTG 544 2070 3085 5036 845 16 249.6 21.5 0.3 21.2
TGTGGCTGGN 545 4312 6668 10025 1853 57 inf 21.7 0.6 21.2
TCGGCAGGGT 546 84 134 181 36 0 12.3 21.2 0.0 21.2
NAGTNGCGGG 547 2370 2954 3765 818 20 233.4 21.7 0.5 21.2
TCATGGCTTG 548 586 990 1613 273 8 92.6 21.6 0.5 21.1
NCGTTGTANC 549 530 1387 1380 410 24 80.7 22.8 1.7 21.1
NNTGGCTGGT 550 9436 15229 23035 4166 90 inf 21.5 0.4 21.1
TNGTGGCTGT 551 2114 3365 5462 931 32 263.6 21.7 0.6 21.1
NAGTNGCTCG 552 1292 1697 2599 477 23 143.4 21.9 0.9 21.1
AACGGCTNGT 553 154 207 355 58 3 19.3 21.9 0.8 21.0
TGTGGCNGGN 554 9152 13776 21049 3800 128 inf 21.6 0.6 21.0
GAATGGCGGT 555 102 109 217 29 0 12.8 21.0 0.0 21.0
GAGCGGCGGN 556 318 240 371 69 5 19.7 22.3 1.3 21.0
ATATGGCTGC 557 382 629 1008 170 3 59.9 21.3 0.3 21.0
CNCCGGCGGT 558 100 98 143 26 0 9.3 21.0 0.0 21.0
AATCGGCAGG 559 58 98 121 26 0 8.1 21.0 0.0 21.0
TANTNGCGGG 560 1148 1575 1879 435 13 115.1 21.6 0.7 21.0
CAACGGCAGG 561 84 151 198 40 0 13.4 20.9 0.0 20.9
NTATGGCAGG 562 1546 3019 4202 815 14 258.0 21.3 0.3 20.9
ATTGGCGGGN 563 196 257 439 68 0 27.2 20.9 0.0 20.9
GCGGCAGGGT 564 92 128 195 37 3 10.3 22.4 1.5 20.9
NGNGGCTGGT 565 8728 12844 19763 3482 90 inf 21.3 0.5 20.9
AGTGGCTNGA 566 2490 2794 5789 754 22 275.1 21.3 0.4 20.9
NNTGGCAGGT 567 10266 16634 23461 4514 112 inf 21.3 0.5 20.9
NGCGGCTNGT 568 828 836 1739 225 6 91.9 21.2 0.3 20.9
TAGNGGCTGT 569 1414 2330 3443 623 9 209.0 21.1 0.3 20.8
ATATGGCGGC 570 50 76 153 20 0 8.9 20.8 0.0 20.8
TTGNGGCGGT 571 180 248 454 67 2 25.1 21.3 0.4 20.8
GTGGCNGGGA 572 3494 4468 7559 1202 28 inf 21.2 0.4 20.8
ATTGGCAGGN 573 1578 2763 3942 739 11 241.1 21.1 0.3 20.8
ATACGGCTGG 574 66 99 127 26 0 8.6 20.8 0.0 20.8
CATCGGCNGT 575 146 224 347 65 6 17.5 22.5 1.7 20.8
GTATGGCTNG 576 864 1462 2193 389 5 133.2 21.0 0.2 20.8
TGNGGCNGGT 577 10248 14474 23375 3933 139 inf 21.4 0.6 20.8
NAGTGGCAGG 578 3686 6290 8728 1694 42 inf 21.2 0.5 20.7
TTGTGGCGGG 579 124 190 234 51 1 14.8 21.2 0.4 20.7
GAGTGGCTNC 580 1628 2278 3670 606 11 213.0 21.0 0.3 20.7
TGNNGCGGGT 581 3014 3709 6446 1009 44 300.0 21.4 0.7 20.7
CNGTGGCTNG 582 7842 11468 17548 3079 84 inf 21.2 0.5 20.7
NTACGGCAGC 583 280 410 572 108 1 36.0 20.8 0.2 20.7
GATCGGCNGT 584 86 142 202 37 0 13.1 20.7 0.0 20.7
NGTGGCGGNT 585 3370 4071 5684 1136 66 260.7 21.8 1.1 20.7
ANCGGCTGGA 586 422 567 915 150 3 52.8 20.9 0.3 20.6
AATCGGCTAC 587 92 162 267 42 0 16.4 20.6 0.0 20.6
TACTGGCTNG 588 998 1804 2666 478 11 154.7 20.9 0.4 20.5
ANAGGCTGGT 589 2548 4190 5962 1109 24 285.9 20.9 0.4 20.5
CGANGCGGGT 590 2724 3438 5991 918 33 279.0 21.1 0.5 20.5
TACTGGCTGT 591 562 860 1516 223 2 87.3 20.6 0.1 20.5
NGAGGCGNGT 592 6010 7414 12918 1970 70 inf 21.0 0.5 20.5
TGNGGCGNGT 593 2976 3719 6456 988 37 298.3 21.0 0.6 20.4
TACNGGCTTG 594 1930 2496 4590 665 29 234.4 21.0 0.6 20.4
TNANGCGGGT 595 2732 3418 5937 910 40 271.0 21.0 0.7 20.4
TTNTGGCTGC 596 6096 10952 15331 2851 46 inf 20.7 0.3 20.4
GCGGCNGGGT 597 426 458 687 123 6 36.9 21.2 0.9 20.3
TTACGGCTNC 598 226 316 580 83 3 30.5 20.8 0.5 20.3
CGAGNCGGGT 599 2786 3545 6090 933 34 279.8 20.8 0.6 20.3
AAGTGGCTTG 600 534 865 1392 221 1 83.1 20.3 0.1 20.3
NTACGGCAGG 601 234 377 535 98 2 31.5 20.6 0.4 20.3
AACGGCNGGN 602 858 1205 1678 317 10 94.9 20.8 0.6 20.2
TGGCTGGGGT 603 992 1607 2257 420 11 129.3 20.7 0.5 20.2
TAGTGGNTCG 604 134 217 344 61 6 16.6 21.9 1.7 20.2
CAGTGGCAGG 605 1452 2359 3081 612 12 183.3 20.6 0.4 20.2
AAGTGGCGGG 606 110 170 265 44 1 15.2 20.6 0.4 20.2
TGNGGCTGGT 607 2788 4362 6339 1136 31 295.4 20.7 0.5 20.2
AGTGGATGGT 608 378 689 1098 179 5 60.5 20.6 0.5 20.2
CANTGGCGGN 609 2240 2788 3602 727 19 209.1 20.7 0.5 20.2
AGAGGCGGGA 610 354 433 739 112 3 40.2 20.6 0.4 20.1
NATTGGCTCG 611 178 285 389 73 1 23.6 20.4 0.3 20.1
TTATGNCNGC 612 6516 12240 16455 3156 61 inf 20.5 0.4 20.1
GTGGCAGGGA 613 1030 1524 2277 385 2 137.1 20.2 0.1 20.1
AGCGGCAGGN 614 632 783 1262 211 15 61.9 21.2 1.2 20.1
CGAGGCGNGT 615 2768 3522 6109 911 31 277.9 20.6 0.5 20.0
NTCGGCNGGT 616 698 929 1280 242 8 71.6 20.7 0.6 20.0
ANCGGCAGGN 617 1586 2113 3233 550 20 173.5 20.7 0.6 20.0
TTGTGGCAGC 618 520 651 1301 167 5 66.0 20.4 0.4 20.0
TNTGGCGGGA 619 368 509 827 140 13 38.9 21.6 1.5 20.0
CAGCGGCTGT 620 156 168 309 42 0 17.7 20.0 0.0 20.0
AACGGCTGGA 621 70 96 151 24 0 9.1 20.0 0.0 20.0
TAATGGCNGG 622 958 1804 2358 464 11 136.7 20.5 0.5 20.0
ANNGGCGGGC 623 2344 2308 3432 626 47 167.8 21.3 1.4 20.0
TGNGGCGGNT 624 3396 3730 7024 981 62 inf 20.8 0.9 19.9
CANCGGCTNG 625 1192 1569 2392 397 6 136.6 20.2 0.3 19.9
TGAGGCNGGT 626 6254 8649 14113 2234 83 inf 20.5 0.6 19.9
TNTTCGTAGC 627 214 639 632 167 5 38.3 20.7 0.8 19.9
NNCGGCTGGT 628 1546 2171 3269 555 14 180.9 20.4 0.4 19.9
NTTTCGTAGC 629 182 649 620 168 4 38.7 20.6 0.6 19.9
AGTNGCGNGC 630 1268 1505 1928 395 17 105.2 20.8 0.9 19.9
GATGGCGGGT 631 168 274 290 71 2 17.4 20.6 0.7 19.9
CGAGGCGGNT 632 2822 3554 6138 909 30 277.1 20.4 0.5 19.9
AGCGNCTGGT 633 506 650 1179 163 2 64.4 20.0 0.2 19.9
CNGTGGCTGG 634 3682 5855 8312 1500 44 inf 20.4 0.5 19.9
ANAGGCNGGT 635 6522 10518 15554 2676 65 inf 20.3 0.4 19.9
TANCGGCTNG 636 442 643 1031 171 12 50.3 21.0 1.2 19.9
TANGGCGGGT 637 168 218 337 56 2 18.3 20.4 0.6 19.8
CTACGGCNGG 638 134 204 255 53 2 14.3 20.6 0.8 19.8
AGTGGCNGGG 639 3546 5399 7954 1380 43 inf 20.4 0.5 19.8
NTATGGCTGN 640 10418 19656 27147 4938 71 inf 20.1 0.3 19.8
AGTGGNNGGT 641 7288 11500 18332 2936 96 inf 20.3 0.5 19.8
NATCGGCTAC 642 158 275 421 70 2 23.2 20.3 0.5 19.8
NAGTGGCNGG 643 10972 17139 24033 4369 120 inf 20.3 0.5 19.8
AATGGCGGGN 644 576 589 992 163 19 43.5 21.7 1.9 19.8
TNGTGGCTAC 645 1240 1887 3219 478 14 168.4 20.2 0.4 19.8
ATNGGCAGGT 646 1340 2362 3294 597 14 185.2 20.2 0.4 19.8
NAGTGGNTCG 647 1342 1830 2768 474 23 141.9 20.6 0.8 19.7
NNAGGCGGGT 648 8016 10230 17291 2602 99 inf 20.3 0.6 19.7
ANAGGCAGGT 649 3200 5349 7998 1345 31 inf 20.1 0.4 19.7
TNAGGCGNGT 650 2682 3575 6034 915 41 265.6 20.4 0.7 19.7
CANTGGCTTG 651 2504 3716 5722 938 28 257.6 20.2 0.5 19.7
TTTATGGCTG 652 4174 9927 10358 2487 40 inf 20.0 0.4 19.6
TATCGGCTGN 653 128 250 392 63 2 21.1 20.1 0.5 19.6
TAATGGCTGG 654 418 830 1088 206 3 63.9 19.9 0.3 19.6
TTATGGCNGG 655 1052 2384 2720 591 7 166.5 19.9 0.3 19.6
TTACGGCTNG 656 140 221 303 55 1 17.6 19.9 0.3 19.6
GNNGGCGGGT 657 3896 5018 6434 1287 53 285.5 20.4 0.8 19.6
CAGAGGCGGG 658 674 778 1220 194 5 65.5 20.0 0.4 19.6
CANTGGCTGG 659 3776 6537 8912 1631 38 inf 20.0 0.4 19.5
CATGGCGGGN 660 718 757 1296 190 7 65.8 20.1 0.5 19.5
CGNNGCGGGT 661 3144 3869 6590 972 37 289.6 20.1 0.6 19.5
AGANGCGGGT 662 482 550 933 137 4 48.5 19.9 0.4 19.5
TGNGGCAGGT 663 4872 7267 11527 1819 60 inf 20.0 0.5 19.5
TGCGGCAGGA 664 200 285 421 69 0 25.2 19.5 0.0 19.5
NNGTGGCGGT 665 1436 1743 2793 446 25 136.4 20.4 0.9 19.5
TAACGGCNGG 666 128 219 277 53 0 17.4 19.5 0.0 19.5
CANTGGCTNG 667 8416 13471 19621 3345 81 inf 19.9 0.4 19.5
TTANGGCTNC 668 7314 13618 18425 3365 62 inf 19.8 0.3 19.5
AGCGGCNNGT 669 898 1077 1906 271 12 93.5 20.1 0.6 19.5
CANNGGCTCG 670 1622 2187 3216 547 18 170.1 20.0 0.6 19.5
AACGGCAGGC 671 74 83 171 20 0 9.0 19.4 0.0 19.4
TATGGCTGGG 672 690 1394 1596 345 7 93.5 19.8 0.4 19.4
ATTGGCTGGA 673 518 931 1340 238 13 67.4 20.4 1.0 19.4
ATANGGCTCG 674 84 158 246 38 0 14.4 19.4 0.0 19.4
NGTGGCTGGN 675 14126 21408 32488 5318 170 inf 19.9 0.5 19.4
ANTNGCGGGT 676 708 931 1542 232 9 77.7 19.9 0.6 19.4
NGTGGCAGGA 677 4246 6292 9959 1565 56 inf 19.9 0.6 19.4
AGCGGCNGGN 678 2168 2330 3841 579 22 192.8 19.9 0.6 19.3
AGTGGCNGNT 679 6628 8498 15887 2090 65 inf 19.7 0.4 19.3
AGAGGCGGGC 680 370 309 602 78 5 27.6 20.2 0.8 19.3
ANTGGCNGGC 681 5342 7411 11220 1862 85 inf 20.1 0.8 19.3
TNNCGGCGGT 682 270 210 377 52 2 18.9 19.8 0.5 19.3
GACCGGCTGG 683 118 207 222 51 1 13.4 19.8 0.4 19.3
GANTGGCGGG 684 492 565 890 140 5 45.9 19.9 0.6 19.3
TNATGGCGGT 685 246 376 544 93 3 29.1 19.8 0.5 19.3
ATAGTGGCTG 686 700 1325 1638 326 8 92.0 19.7 0.5 19.3
NGAGGCGGNT 687 6618 7897 13893 1956 83 inf 19.9 0.6 19.3
AGTGGCTCGN 688 790 650 1489 163 12 62.9 20.0 0.8 19.2
ACTGGCTGGA 689 686 1178 1709 286 5 94.4 19.5 0.3 19.2
NGTGGCNGGA 690 9186 12930 20464 3171 95 inf 19.7 0.5 19.2
GAGCGNCGGT 691 78 122 157 29 0 9.6 19.2 0.0 19.2
CTGTGGCAGG 692 1286 2016 2679 487 7 152.5 19.5 0.3 19.2
CATCGGCTGG 693 90 160 183 38 0 11.6 19.2 0.0 19.2
TANTGGCNGC 694 3418 5422 8334 1317 30 inf 19.5 0.4 19.2
TTACGGCTGT 695 76 118 162 28 0 9.7 19.2 0.0 19.2
GCNGGCGGGT 696 476 521 856 131 8 40.8 20.1 0.9 19.2
NATGGCGGGA 697 544 617 1014 150 4 52.5 19.6 0.4 19.2
NAGTGGCNGC 698 6020 7745 13115 1881 51 inf 19.5 0.4 19.2
TATNGGCTTG 699 1032 1972 2891 474 7 159.3 19.4 0.2 19.1
TAGCGGCNGC 700 172 144 266 34 0 14.4 19.1 0.0 19.1
TGTGGCTGGA 701 1252 1721 2749 416 11 141.8 19.5 0.4 19.1
AGTGGCAGGG 702 946 1687 2297 412 13 121.8 19.6 0.6 19.1
TANCGGCAGG 703 188 305 441 75 3 22.9 19.7 0.7 19.1
TTATGGCAGN 704 2350 4251 6415 1042 41 275.1 19.7 0.6 19.1
NTATGGCTGT 705 1970 3662 5522 875 15 244.2 19.3 0.3 19.0
GTTATGGCAG 706 688 1336 1769 324 9 95.2 19.5 0.5 19.0
CGNGNCGGGT 707 3196 4056 6673 987 38 284.9 19.6 0.6 19.0
NNTGGCGGGA 708 2456 2869 4522 700 28 223.8 19.6 0.6 19.0
TAGTGNCGGN 709 1298 1951 2278 474 13 126.0 19.5 0.6 19.0
CGNGGCGNGT 710 3168 3958 6677 959 39 282.6 19.5 0.6 18.9
TACTGGCTAG 711 210 360 594 84 0 33.1 18.9 0.0 18.9
TATCGGCTNC 712 118 210 318 51 2 16.3 19.5 0.6 18.9
ATNGGCTGGT 713 1060 1859 2615 443 9 141.0 19.2 0.3 18.9
ATACGGCTNG 714 168 279 402 65 0 23.4 18.9 0.0 18.9
NNTCGGCGGT 715 208 219 325 52 1 17.6 19.2 0.3 18.9
TTGCGGCAGG 716 56 116 132 27 0 8.2 18.9 0.0 18.9
TTATGGCTGG 717 518 1315 1395 310 3 84.2 19.1 0.2 18.9
TTACGGCTTC 718 54 99 161 23 0 9.0 18.9 0.0 18.9
AGCGGCGNGT 719 106 108 178 26 1 9.0 19.4 0.6 18.8
AGTGGCTNGG 720 3098 4116 7124 984 35 inf 19.3 0.5 18.8
TCATGGCGGT 721 84 117 187 28 1 9.6 19.3 0.5 18.8
NAGNGGCGGT 722 1202 1470 2365 353 14 115.3 19.4 0.6 18.8
ANTGGCAGGC 723 1982 3003 4403 721 26 221.5 19.4 0.6 18.8
CGANGCGNGT 724 2954 3848 6492 920 35 273.1 19.3 0.5 18.8
CAGTGGCTGN 725 5012 7704 11759 1837 60 inf 19.3 0.5 18.7
NTACGGCTNG 726 494 802 1138 187 2 63.0 18.9 0.2 18.7
CAGTGNCTCG 727 1090 1492 2171 353 10 111.6 19.1 0.5 18.7
CAGNGGCGGT 728 472 564 940 134 5 45.7 19.2 0.5 18.7
TTGTGGCNGT 729 1414 2415 3692 563 9 194.3 18.9 0.2 18.7
GTATGGCTGG 730 390 747 908 175 3 50.9 19.0 0.3 18.7
GAGCGGCTGT 731 104 144 211 33 0 12.0 18.6 0.0 18.6
NTCGGCAGGT 732 334 435 591 103 3 31.1 19.1 0.5 18.6
TTGCGGCTNG 733 182 218 315 52 2 16.1 19.3 0.6 18.6
GANTGGCGGN 734 1228 1474 2476 346 10 121.6 19.0 0.4 18.6
TNCGGCTGGT 735 248 397 560 95 4 28.1 19.3 0.7 18.6
NAGTGGCTGG 736 4908 7853 11737 1855 60 inf 19.1 0.5 18.6
GACCGGCTNG 737 202 310 387 72 1 21.9 18.8 0.3 18.6
GTNTGGCGGT 738 302 446 617 105 3 32.3 19.1 0.5 18.6
TTTTCGNAGC 739 254 703 740 166 4 41.6 19.1 0.5 18.6
TAGCGGCTGN 740 278 323 555 78 5 25.2 19.5 0.9 18.6
AATGGCGGGA 741 206 203 336 48 2 16.3 19.1 0.6 18.5
CGGCTGGGGT 742 146 193 281 48 4 12.7 19.9 1.4 18.5
TATTGGCAGG 743 348 668 927 157 5 47.3 19.0 0.5 18.5
NGAGGCNGGT 744 16504 23554 37005 5540 204 inf 19.0 0.5 18.5
TNATGGCTAC 745 1418 2806 4056 645 8 217.5 18.7 0.2 18.5
NCTGGCGGGT 746 378 490 760 117 6 36.1 19.3 0.8 18.5
GAGTGGCTTC 747 394 654 1071 152 4 53.3 18.9 0.4 18.5
TGAGGCAGGT 748 3192 4849 7586 1136 38 inf 19.0 0.5 18.5
TAGAGGCTTG 749 392 579 1057 142 13 44.1 19.7 1.2 18.5
CTCGGCTGGT 750 80 150 190 34 0 11.2 18.5 0.0 18.5
CGANNCGGGT 751 2984 4063 6731 953 37 277.9 19.0 0.5 18.5
NGTGGCTGGA 752 3484 5046 8078 1170 30 inf 18.8 0.4 18.5
NTATGGCTTC 753 1708 3271 4902 755 15 252.5 18.8 0.3 18.4
NAGTGGCNGT 754 5710 9007 13935 2087 52 inf 18.8 0.4 18.4
NNGCGGCGGT 755 616 435 707 100 2 35.9 18.7 0.3 18.4
ANTGGCGNGC 756 1656 1960 2478 486 37 113.2 19.9 1.5 18.4
TATTGGCTGC 757 332 629 889 145 3 46.7 18.7 0.3 18.4
ATATGGCGGN 758 142 271 434 62 1 22.4 18.6 0.2 18.4
GAGTGGCTNG 759 2186 2930 5211 680 24 215.0 18.8 0.5 18.4
CAGNGGCGGG 760 2116 2304 3121 534 14 161.0 18.8 0.4 18.4
TTATGGNTCG 761 122 205 325 48 2 15.8 19.0 0.6 18.4
CGAGNCGNGT 762 3044 4025 6638 937 35 273.2 18.9 0.5 18.4
NANTGGCTTG 763 8654 14033 22098 3227 77 inf 18.7 0.3 18.3
TGANGCGNGT 764 2798 3746 6120 874 35 250.9 18.9 0.6 18.3
ATNGGCNGGT 765 2690 4688 6483 1081 26 273.4 18.7 0.4 18.3
TNATGGCTAG 766 1110 2112 3222 483 9 164.9 18.6 0.3 18.3
GAGAGGCTTG 767 472 733 1235 168 4 60.7 18.6 0.3 18.3
NCATGGCTCG 768 302 473 708 108 2 36.7 18.6 0.3 18.3
NTACGGCTGC 769 232 349 551 80 2 27.6 18.6 0.4 18.3
CACCGGCTGG 770 146 170 265 39 1 13.5 18.7 0.4 18.3
ACGNTNTAGC 771 588 1702 1575 405 15 84.4 19.2 0.9 18.3
CGANGCGGNT 772 3062 3968 6541 918 34 267.9 18.8 0.5 18.3
GAGCGGCNGT 773 224 277 400 64 2 20.3 18.8 0.5 18.3
AGTGGCNNGT 774 6004 9223 14243 2139 80 inf 18.8 0.6 18.3
GACTGGCGGN 775 292 350 584 80 2 28.8 18.6 0.3 18.3
AGAGGCTNGT 776 1568 2165 3703 496 14 177.0 18.6 0.4 18.3
TAATGGCNGC 777 1052 1808 2626 411 7 136.5 18.5 0.3 18.3
TANTGGCNGG 778 5034 9143 11334 2108 56 inf 18.7 0.5 18.2
ANTNGCGGGA 779 1428 1759 2497 404 11 126.1 18.7 0.4 18.2
AGTGGCTCGC 780 194 193 351 48 6 14.0 19.9 1.7 18.2
AGTGGCTAGT 781 244 279 691 64 3 28.4 18.7 0.4 18.2
NTGCGGCGGG 782 390 346 534 78 1 27.8 18.4 0.2 18.2
TTGCGGCNGG 783 250 399 493 90 1 27.5 18.4 0.2 18.2
TNATGGCTNG 784 5722 10799 15240 2467 61 inf 18.6 0.4 18.2
CTACGGCTNG 785 112 180 238 40 0 13.6 18.2 0.0 18.2
CATTGGCTTG 786 440 726 1130 165 4 56.2 18.5 0.4 18.2
GACTGGCTTG 787 376 564 1014 126 1 50.8 18.3 0.1 18.2
ACTGGCTGGN 788 2660 4489 6252 1026 28 259.5 18.6 0.4 18.2
CACGGCNGGT 789 306 433 654 99 3 32.4 18.6 0.5 18.2
AGTGGCTNGC 790 1628 1906 3760 443 27 158.0 18.9 0.7 18.1
CNNTGGCTCG 791 1902 2465 3552 568 21 172.2 18.7 0.6 18.1
CTGCGGCTNG 792 470 542 847 122 2 43.2 18.4 0.2 18.1
TAGTGGCGNG 793 1142 1706 1688 384 4 98.6 18.4 0.2 18.1
NTTATGGCTG 794 5436 12731 13719 2900 58 inf 18.6 0.4 18.1
TANCGGCNGC 795 470 558 943 127 4 44.8 18.5 0.4 18.1
GAGCGGCAGG 796 208 267 402 61 2 19.9 18.6 0.5 18.1
AGTGGNAGGT 797 2798 4762 7336 1097 46 295.8 18.7 0.6 18.1
ATCGGCNGGN 798 700 1168 1469 264 5 78.0 18.4 0.3 18.1
NAATGGCGGG 799 576 723 1012 165 5 50.7 18.6 0.5 18.1
CTGTGGCTNG 800 2850 4576 6758 1029 19 282.2 18.4 0.3 18.1
ANCGGCNGGA 801 1072 1446 2163 335 16 100.8 18.8 0.7 18.1
ATATGGCTGT 802 514 1010 1420 227 4 73.7 18.4 0.3 18.1
TGTNGCGGGC 803 282 334 542 81 8 22.5 19.5 1.5 18.1
GANCGGCTGG 804 508 744 926 170 5 47.6 18.6 0.5 18.1
AAGTGGCTGT 805 782 1347 1991 306 9 97.9 18.5 0.4 18.1
TACCGGCNGT 806 76 118 155 26 0 8.8 18.1 0.0 18.1
ATNTGGCTAG 807 3280 6186 10020 1385 26 inf 18.3 0.3 18.0
NAGCGGCTGT 808 448 564 878 126 2 44.6 18.3 0.2 18.0
TTANGGCAGC 809 1716 3121 4451 702 15 225.3 18.4 0.3 18.0
CNATGGCGGG 810 514 629 823 144 5 41.1 18.6 0.6 18.0
GGTGGCNGGT 811 5102 7942 8988 1833 66 inf 18.8 0.7 18.0
TNGTGGCTGC 812 2236 3078 5258 707 35 208.3 18.7 0.7 18.0
ANTGGCGGNA 813 1574 1827 3004 413 13 141.8 18.4 0.4 18.0
GGTNGCGGNT 814 2838 4013 4648 944 49 223.9 19.0 1.0 18.0
ATTGGCAGGA 815 490 852 1264 189 2 66.0 18.2 0.2 18.0
TGGCNGGGGT 816 2020 3189 4439 726 25 216.1 18.5 0.6 18.0
CGGCAGGGGT 817 122 146 219 32 0 11.9 18.0 0.0 18.0
TTNTGGCGGT 818 206 324 479 72 1 24.9 18.2 0.2 18.0
TNCGGCAGGA 819 394 616 865 136 1 46.5 18.1 0.1 18.0
TACGGCTGGG 820 66 137 148 30 0 8.6 18.0 0.0 18.0
GNTGNCGGGT 821 3230 4889 5846 1125 44 236.5 18.7 0.7 18.0
TAGTNGCGGT 822 110 182 231 41 1 12.2 18.4 0.4 18.0
TANNGGCTTG 823 5236 8647 13656 1978 91 inf 18.6 0.7 18.0
NTACGGCNGC 824 608 869 1215 194 4 62.0 18.3 0.3 17.9
CAGCGGNTCG 825 96 142 231 31 0 12.1 17.9 0.0 17.9
TACGNCAGGT 826 144 284 409 63 1 21.2 18.2 0.2 17.9
NATCGGCNGT 827 446 723 1039 167 9 47.9 18.8 0.9 17.9
CANCGGCTGT 828 358 466 762 108 7 33.4 18.8 0.9 17.9
CCCTACGANA 829 170 388 396 86 1 22.7 18.1 0.3 17.9
TGANGCGGNT 830 2890 3787 6352 861 41 250.2 18.5 0.6 17.9
TTNTGGCNGC 831 9294 16761 23308 3734 80 inf 18.2 0.3 17.9
ATATGGCNGC 832 854 1449 2313 320 5 114.8 18.1 0.2 17.9
GTGGCAGGGN 833 3410 5360 7758 1198 31 inf 18.3 0.4 17.9
TCNAAGCGTT 834 296 941 1121 246 33 44.1 20.7 2.9 17.9
CAGTGGCTAC 835 410 642 1132 148 10 48.0 18.7 0.9 17.9
ACCGGCTGGA 836 110 138 221 30 0 11.6 17.9 0.0 17.9
AGTGNCTGGT 837 3296 5883 8598 1311 32 inf 18.2 0.4 17.9
CGAGNCGGNT 838 3158 4149 6749 933 35 269.2 18.4 0.5 17.8
CTATGGCTNG 839 1102 1799 2845 401 11 136.0 18.2 0.4 17.8
ATTGGCNGGA 840 1100 1978 2815 448 18 133.1 18.5 0.6 17.8
NTGTGGCTNG 841 9192 15622 22814 3478 88 inf 18.2 0.4 17.8
CNGCGGCTGG 842 848 970 1551 215 5 75.0 18.1 0.3 17.8
GCAGGCGGGT 843 214 273 420 63 4 18.8 18.8 0.9 17.8
CNNCGGCGGT 844 472 377 516 86 4 24.6 18.6 0.8 17.8
GATCGGCTNG 845 110 161 224 37 2 10.6 18.7 0.9 17.8
TTATGGCTNN 846 11244 22703 30168 5011 92 inf 18.1 0.3 17.8
TTTNCGTAGC 847 252 746 753 168 5 39.7 18.4 0.7 17.7
NGNGGCAGGT 848 15146 23561 33690 5275 198 inf 18.3 0.6 17.7
TGTGGCTCGT 849 92 95 236 21 1 9.5 18.1 0.4 17.7
AAGTGGCTAG 850 392 600 1049 139 12 42.4 18.8 1.1 17.7
TTANGGCTTG 851 1160 2354 3254 521 15 158.6 18.1 0.5 17.7
TGNGNCGGGT 852 3518 4679 7303 1051 51 283.6 18.3 0.7 17.6
CGAGGCGNNT 853 3142 4126 6773 912 31 268.2 18.1 0.5 17.6
NAGTGGCTGN 854 13650 21835 32668 4825 151 inf 18.1 0.5 17.6
CANTGGCNGG 855 8922 14940 18990 3286 76 inf 18.0 0.4 17.6
AGAGGCGGGG 856 762 1028 1241 231 9 60.7 18.3 0.7 17.6
GTACGGCTNG 857 74 122 195 27 1 9.2 18.1 0.5 17.6
ANCGGCAGGA 858 430 632 944 140 5 44.5 18.1 0.5 17.6
TTTATGGCNG 859 5092 12181 12988 2687 61 inf 18.1 0.5 17.6
GTGGCTGGGN 860 5380 8137 12097 1809 71 inf 18.2 0.6 17.6
TATGGCAGGG 861 386 776 1021 168 2 53.6 17.8 0.2 17.6
CAATGGCGGN 862 624 886 949 196 5 49.8 18.1 0.5 17.6
GNNCGGCGGT 863 420 417 592 89 0 31.9 17.6 0.0 17.6
AGCGGNNGGT 864 1206 1648 2527 367 16 114.6 18.2 0.6 17.6
TCAANGCGTT 865 342 976 1186 246 31 46.6 20.1 2.5 17.6
TAATGGCTGT 866 632 1222 1661 266 5 83.9 17.9 0.3 17.6
NTANGGCTGC 867 7342 13750 18105 3009 71 inf 18.0 0.4 17.6
GNCGGCGGGT 868 198 174 273 38 1 13.2 17.9 0.4 17.6
TTGTNGCGGT 869 146 217 356 48 2 16.3 18.1 0.6 17.6
TAGNGGCTAC 870 984 1574 2599 343 9 120.8 17.9 0.3 17.5
CANTNGCTCG 871 1320 1949 2591 430 14 125.1 18.1 0.5 17.5
NAGTGGCAGC 872 2398 3168 5580 691 21 220.1 17.9 0.4 17.5
AGTGGCGGGG 873 192 208 340 46 2 15.5 18.1 0.6 17.5
TGTGGCTGGC 874 786 1043 1720 234 14 73.5 18.3 0.8 17.5
TNGTGGCTNG 875 6402 10296 14884 2273 85 inf 18.1 0.6 17.5
CNGNGGCTCG 876 2144 2612 3795 584 29 170.4 18.3 0.8 17.5
AGCGGCNGNT 877 1266 1277 2536 283 16 103.4 18.1 0.6 17.5
NTATGGNTGC 878 6998 13726 18406 2968 52 inf 17.8 0.3 17.5
TTATGGCNGT 879 1232 2365 3590 519 19 164.8 18.0 0.5 17.5
CACNGGCGGT 880 178 278 351 60 1 18.3 17.8 0.3 17.5
CAGTGGCTGC 881 1122 1444 2489 314 10 111.9 17.9 0.4 17.5
NTGGCAGGGT 882 2436 4338 5844 947 27 232.2 17.9 0.5 17.5
TATGGCTNGA 883 1306 2245 3601 483 9 171.6 17.7 0.2 17.5
TNAGGCGGNT 884 3026 4063 6585 902 48 250.6 18.2 0.7 17.4
GGNNGCGGGT 885 3736 5081 6239 1131 48 242.8 18.2 0.8 17.4
TATNGGCGGT 886 96 161 232 34 0 12.3 17.4 0.0 17.4
TACTGGCAGG 887 382 690 923 149 3 46.4 17.8 0.3 17.4
TATGGNTGGT 888 1212 2386 3340 508 4 172.3 17.6 0.1 17.4
ACCGGCTNGT 889 124 180 291 38 0 14.9 17.4 0.0 17.4
TATTGGCTGT 890 1446 2859 4468 611 8 218.2 17.6 0.2 17.4
GCCGGCTGGT 891 108 142 202 31 1 9.9 17.9 0.5 17.4
ATATNGCTAG 892 2718 5514 8487 1185 23 inf 17.7 0.3 17.4
TAACGGCNGT 893 126 185 264 39 0 14.0 17.4 0.0 17.4
TNGCGGCTTG 894 158 225 403 54 8 14.4 19.4 1.9 17.4
CNGTNGCTCG 895 1462 2032 2769 456 26 122.9 18.3 0.9 17.4
TGTGGCGGNC 896 310 373 649 87 10 24.7 18.9 1.5 17.4
CCAGTGGCGG 897 110 114 176 24 0 9.1 17.4 0.0 17.4
AACGGNAGGT 898 216 403 504 86 1 26.5 17.6 0.2 17.4
ATCGGCTNGN 899 552 847 1251 182 4 60.4 17.7 0.3 17.4
AGCGNCNGGT 900 1052 1383 2137 297 7 100.9 17.7 0.3 17.4
CNGCGGCTNG 901 1440 1643 2600 352 8 122.0 17.6 0.3 17.3
AATGGCAGGN 902 2762 4932 7147 1059 26 282.1 17.7 0.4 17.3
NCGTTGNAGC 903 720 1765 1697 403 22 80.2 18.6 1.3 17.3
TANCGGCTGC 904 178 216 371 46 1 17.3 17.6 0.3 17.3
ATCGGCTGNT 905 192 246 448 53 2 19.6 17.7 0.4 17.3
TACGGNAGGT 906 208 354 494 76 2 24.0 17.7 0.4 17.3
NGAGNCGGGT 907 7018 9542 14772 2071 87 inf 17.8 0.6 17.2
TTATGGNNGC 908 7932 15231 19859 3244 62 inf 17.6 0.3 17.2
ACTGGCTNGT 909 1178 1882 3061 401 10 140.5 17.6 0.3 17.2
NGAGGCAGGT 910 7968 12426 18630 2686 102 inf 17.8 0.5 17.2
TANGGCAGGT 911 1390 2561 3762 547 14 177.1 17.6 0.4 17.2
GNGGCGGGGT 912 1406 1617 2146 343 6 106.9 17.5 0.3 17.2
TATTGGCTAC 913 260 529 780 112 2 38.0 17.5 0.3 17.2
CNGTGGCTGT 914 2342 3428 5550 739 29 212.5 17.7 0.5 17.2
AGCGGCNGGA 915 492 572 935 126 8 39.2 18.1 0.8 17.2
AGTGNCGGNC 916 1590 1874 2644 410 20 117.5 18.0 0.8 17.2
NAACGGCGGN 917 274 278 477 62 5 19.3 18.2 1.0 17.2
CNATGGCGGT 918 330 564 547 120 2 29.6 17.5 0.4 17.2
ACTGGCAGGN 919 2288 3559 4975 763 24 231.9 17.7 0.5 17.2
TAACGGCAGN 920 222 405 576 85 1 28.9 17.3 0.2 17.2
GGTNNCGGGT 921 3034 4493 5257 985 43 201.0 18.0 0.8 17.2
CAGTGGCGGC 922 154 119 258 26 2 10.0 17.9 0.8 17.2
TAGNGGCGGG 923 1356 1883 2030 406 12 101.2 17.7 0.6 17.1
CAATNGCGGG 924 350 477 591 101 2 29.8 17.5 0.3 17.1
AGTNGCTCGT 925 318 373 699 81 5 28.4 17.8 0.7 17.1
TGGCAGGGGT 926 718 1126 1596 243 10 72.3 17.8 0.6 17.1
NTACGGCTAG 927 116 223 343 47 1 16.4 17.4 0.3 17.1
CNGTGGCNGG 928 9114 14257 18388 3053 97 inf 17.6 0.5 17.1
NTATGGCNGG 929 3944 8312 10162 1756 34 inf 17.4 0.3 17.1
GANCGGCTNG 930 908 1234 1690 261 6 81.4 17.5 0.4 17.1
AGCGGCANGT 931 272 384 578 86 7 23.8 18.3 1.2 17.1
ACGNTGTANC 932 688 1841 1852 426 32 80.6 18.8 1.7 17.1
TNACGGCTTG 933 198 260 431 58 5 17.3 18.2 1.1 17.1
CAGCGGCNGG 934 906 1060 1588 227 9 71.0 17.6 0.6 17.1
ATATGGCTAN 935 3156 6544 9855 1380 34 inf 17.4 0.3 17.1
TGTGGNTGGT 936 2560 4666 6579 992 31 253.3 17.5 0.5 17.1
CNGTGGCAGG 937 3282 5423 6780 1144 25 265.7 17.4 0.4 17.1
AGCGGCAGGC 938 170 161 260 34 1 12.0 17.4 0.4 17.1
ATATGGCNAG 939 2948 5740 8790 1201 24 inf 17.3 0.3 17.0
ATACGGCNGG 940 158 291 373 62 2 18.0 17.6 0.5 17.0
TGTGGCAGGC 941 774 1159 1779 254 17 73.6 18.0 0.9 17.0
NATCGGCTNG 942 552 975 1247 208 7 58.9 17.6 0.6 17.0
TACAGGCTTG 943 1534 1877 3527 401 21 142.4 17.6 0.6 17.0
GATCGGCNGG 944 142 181 277 39 2 12.3 17.7 0.7 17.0
ATCGNCTGGT 945 130 244 341 50 0 17.8 17.0 0.0 17.0
TACGGCNGGC 946 140 138 267 29 1 11.5 17.4 0.4 17.0
TNGTGGCTCG 947 592 701 1062 155 12 43.2 18.1 1.1 17.0
NNGTGGCTTG 948 7568 12047 18583 2526 67 inf 17.3 0.4 17.0
NTGGCGGGGT 949 484 593 896 126 5 40.0 17.5 0.6 17.0
GANTGGCGGC 950 246 323 472 68 2 22.0 17.4 0.4 17.0
GAGTGGCTGN 951 3334 4908 7840 1035 36 297.0 17.4 0.5 17.0
CAGTGNCGGG 952 1156 1544 1793 319 3 93.9 17.1 0.2 17.0
NTGTGGCAGG 953 3550 6301 8429 1320 32 inf 17.3 0.4 16.9
AGNGGCGGNC 954 2704 2433 3788 528 34 155.4 17.8 0.9 16.9
TANGGCTGGT 955 1202 2192 3077 455 8 147.8 17.2 0.3 16.9
TGTGGCNGGC 956 1860 2606 4090 568 40 164.9 17.9 1.0 16.9
GACTGGCGGG 957 102 132 171 28 1 8.1 17.5 0.6 16.9
ACTGGCNGGA 958 1566 2486 3616 521 15 165.5 17.3 0.4 16.9
NAGGCGGGGT 959 1014 1455 1778 298 2 92.4 17.0 0.1 16.9
TAGTGGCAGN 960 1976 3398 4781 721 30 211.8 17.5 0.6 16.9
GANGCGGGGT 961 882 1256 1488 255 0 81.0 16.9 0.0 16.9
TTACGGCAGN 962 292 503 664 102 0 34.9 16.9 0.0 16.9
TGTNGCTGGT 963 1982 3854 5269 805 23 201.2 17.3 0.4 16.8
NNATGGCTCG 964 984 1415 2109 293 7 97.1 17.2 0.3 16.8
TTGTGGCNGN 965 5856 10060 14467 2097 62 inf 17.2 0.4 16.8
GACTGGCTNG 966 1378 2145 3284 447 14 146.3 17.2 0.4 16.8
GAGNGGCTCG 967 292 299 489 64 4 20.3 17.6 0.8 16.8
ACGTTGNNGC 968 738 1825 1880 404 25 83.3 18.1 1.3 16.8
GCGGCTNGGT 969 250 312 453 64 1 21.8 17.0 0.2 16.8
GNTATGGCGG 970 152 239 377 51 3 16.0 17.6 0.8 16.8
NTAGTGGCTG 971 2020 3690 4834 779 31 217.4 17.4 0.6 16.8
GTGGCTNGGA 972 3070 4022 7134 834 28 267.0 17.2 0.4 16.8
TGAGTGGCGG 973 118 149 227 31 1 10.4 17.2 0.4 16.8
NTATGGCTGG 974 1938 4189 4960 865 17 244.0 17.1 0.3 16.8
CTGCGGCTTG 975 104 134 198 27 0 10.0 16.8 0.0 16.8
ATNTGGCTCG 976 184 328 493 68 2 22.5 17.2 0.4 16.8
AGNGGCTGGN 977 17298 26936 39090 5624 200 inf 17.3 0.5 16.8
NATCGGCTAG 978 94 144 224 29 0 11.1 16.8 0.0 16.8
GTTACGGCAG 979 96 168 207 35 1 10.1 17.2 0.5 16.8
NATCGGCGGN 980 176 243 318 50 1 15.6 17.1 0.3 16.8
TCAAAGCGTN 981 356 1031 1248 248 34 45.3 19.4 2.7 16.7
ACTNGCGGGT 982 120 214 302 43 0 15.4 16.7 0.0 16.7
TANCGGCTAC 983 92 122 235 26 2 9.2 17.6 0.8 16.7
CATNGCGGGT 984 202 348 446 71 1 22.2 16.9 0.2 16.7
NAGCGGCTNG 985 1316 1791 2710 370 11 121.0 17.1 0.4 16.7
ANTGGCTGGC 986 1974 3117 4830 655 32 202.6 17.4 0.7 16.7
CTCGGCNGGT 987 258 354 468 71 0 24.3 16.7 0.0 16.7
NGTNGCGGGA 988 1612 2118 2946 435 10 137.2 17.0 0.3 16.7
CGNGGCGGNT 989 4232 4622 7537 961 40 277.6 17.2 0.5 16.7
CNGCGGCGGT 990 256 145 215 30 1 9.8 17.1 0.5 16.7
GTTGTGGCTA 991 260 494 672 101 2 32.1 17.0 0.3 16.7
ATATGGCNGG 992 1234 2781 3425 571 13 163.8 17.0 0.4 16.7
GATCGGCTGN 993 196 261 409 54 2 18.0 17.1 0.5 16.7
CTATGGCAGG 994 382 709 948 146 4 44.0 17.1 0.4 16.7
TATGGNAGGT 995 1536 3135 4093 638 11 196.7 16.9 0.3 16.6
TANGGCNGGT 996 2834 5204 7399 1063 24 280.6 17.0 0.3 16.6
NANCGGCTGT 997 1144 1640 2436 337 10 108.8 17.0 0.4 16.6
TANCGGCTTC 998 180 401 559 80 0 28.5 16.6 0.0 16.6
NACCGGCTTG 999 180 271 400 56 2 17.9 17.1 0.5 16.6
CTATGGCAGC 1000 434 728 1101 149 4 49.6 17.0 0.4 16.6
TNATGGCTNC 1001 11220 21539 28530 4408 107 inf 17.0 0.4 16.6
CACTGGCTTG 1002 628 1048 1464 215 6 66.9 17.0 0.4 16.6
TGANNCGGGT 1003 3062 4342 6700 907 45 243.2 17.3 0.7 16.6
CNAGGCGGGT 1004 4678 6591 10273 1360 51 inf 17.1 0.5 16.6
AGAGGCGGNT 1005 614 611 1161 127 7 45.6 17.2 0.6 16.6
NAGCGGCTGG 1006 836 1157 1738 236 6 78.3 16.9 0.3 16.6
CANTNGCGGG 1007 1622 2250 2636 467 16 122.2 17.2 0.6 16.6
GANCGGCTGT 1008 280 378 589 75 0 28.8 16.6 0.0 16.6
NCGTTGTNGC 1009 720 1853 1612 404 22 73.3 17.9 1.3 16.6
AANTGGCGGT 1010 178 288 442 59 2 19.6 17.0 0.5 16.6
GTATGGCNGG 1011 728 1457 1786 296 6 85.9 16.9 0.3 16.6
CATTGGCAGG 1012 430 872 1054 174 1 54.1 16.6 0.1 16.5
CTAGTGGCTG 1013 410 721 1010 151 8 42.8 17.3 0.8 16.5
TATGGCTAGT 1014 310 360 902 73 3 33.3 16.9 0.3 16.5
GTGGCTNGGT 1015 1430 2214 3573 449 12 155.8 16.9 0.3 16.5
AACGGCNGGA 1016 228 338 474 73 6 18.8 17.8 1.2 16.5
AGTGNCNGGT 1017 6276 11098 15499 2255 62 inf 16.9 0.4 16.5
CGAGGCNGGT 1018 5494 7940 12137 1630 67 inf 17.0 0.5 16.5
GAGTGGCNGG 1019 2624 3923 6028 802 30 220.9 17.0 0.5 16.5
ANATGGCTAG 1020 3180 6313 9542 1272 28 inf 16.8 0.3 16.5
ATATGGCTNC 1021 1378 2662 3813 536 11 174.7 16.8 0.3 16.5
GAGCGGCTNG 1022 364 462 646 93 2 30.0 16.8 0.3 16.4
TANTGGCTGN 1023 8660 16378 22766 3289 64 inf 16.7 0.3 16.4
CANCGGCTTG 1024 274 391 542 80 3 24.1 17.0 0.6 16.4
AGCGGCGGNC 1025 238 168 250 33 0 12.3 16.4 0.0 16.4
ACGTNGTANC 1026 684 1892 1728 414 27 74.7 18.0 1.5 16.4
CTAGTGGCTA 1027 420 690 1072 140 5 46.1 16.9 0.5 16.4
CNNGGCGGGT 1028 5618 7778 11920 1588 67 inf 17.0 0.6 16.4
CTNCGGCTCG 1029 316 287 445 59 3 18.7 17.1 0.7 16.4
CNGTGGCTAG 1030 884 1447 2213 289 6 99.1 16.6 0.3 16.4
GANTGGCAGG 1031 2350 4259 5666 866 30 207.8 16.9 0.5 16.4
ANNGGCGGGA 1032 2504 3071 4357 632 31 182.3 17.1 0.7 16.4
AGCGGNAGGT 1033 352 587 755 127 11 29.8 17.8 1.4 16.4
TANTGGCAGC 1034 1404 2321 3476 466 13 152.4 16.7 0.4 16.3
CANTGGCAGG 1035 3318 5898 7269 1176 21 273.5 16.6 0.3 16.3
TANTGNCGGG 1036 1380 2202 2529 451 17 114.5 17.0 0.7 16.3
NANCGGCTTG 1037 816 1163 1775 241 15 70.9 17.2 0.8 16.3
GNTGGCGGNT 1038 3830 5174 6552 1076 59 232.2 17.2 0.9 16.3
TAGCGGCTNC 1039 180 221 341 44 1 15.3 16.6 0.3 16.3
CNNTGGCGGT 1040 1084 1566 2015 314 8 92.4 16.7 0.4 16.3
CANTGGNTCG 1041 1426 2096 2891 429 20 122.3 17.0 0.7 16.3
GACTGGCTGG 1042 698 1132 1522 232 11 64.7 17.0 0.7 16.3
ATATGGNTAG 1043 3016 6294 9571 1253 30 inf 16.6 0.3 16.3
NCGGCAGGGT 1044 418 815 856 168 7 39.2 17.1 0.8 16.3
GTATGGCTAC 1045 164 299 454 59 1 20.7 16.5 0.2 16.3
GTATGGCTGC 1046 242 412 603 80 0 29.5 16.3 0.0 16.3
CTAACGGCTT 1047 40 134 168 26 0 8.6 16.2 0.0 16.2
TGTNGCAGGT 1048 1566 2799 3891 556 13 175.1 16.6 0.3 16.2
TANCGGCTGN 1049 766 1152 1724 230 7 74.8 16.6 0.4 16.2
ACCGGCTGGN 1050 404 567 767 113 3 34.8 16.6 0.4 16.2
AGNNGCGGGT 1051 1526 1814 2845 362 12 120.3 16.6 0.4 16.2
TANTGGCTGG 1052 1968 3855 4874 769 21 220.9 16.6 0.4 16.2
NATTGGCTTG 1053 1544 2986 4322 585 8 198.4 16.4 0.2 16.2
NACTGGCTTG 1054 1808 3224 4625 641 18 202.6 16.6 0.4 16.2
ANCGGNTGGT 1055 1144 1790 2531 351 5 117.0 16.4 0.2 16.2
AGTNGCGGNA 1056 1262 1513 2263 299 7 99.8 16.5 0.3 16.2
GNGTGGCTCG 1057 288 283 484 58 4 18.8 17.0 0.8 16.2
TGAGGCGGGN 1058 6192 7552 13126 1525 82 inf 16.8 0.6 16.2
TANTGGCNGT 1059 5022 9775 13839 1930 43 inf 16.5 0.3 16.2
ANTGNCGGGC 1060 1850 2368 3077 491 31 124.9 17.2 1.0 16.2
CGNGGCNGGT 1061 6524 9325 13983 1873 79 inf 16.7 0.6 16.2
NAGCGGCTAG 1062 132 166 269 32 0 12.6 16.2 0.0 16.2
GAACGGCTNG 1063 232 301 433 59 1 19.9 16.4 0.2 16.2
CGGCNGGGGT 1064 464 512 794 104 6 31.9 16.9 0.8 16.1
TCGTGGCAGG 1065 174 306 406 61 2 18.1 16.6 0.5 16.1
TAGTGGCTAN 1066 1450 2508 3822 493 12 165.9 16.4 0.3 16.1
TGCGGCTNGT 1067 198 220 424 43 1 17.5 16.3 0.2 16.1
GANTGGCTTG 1068 2512 3531 6235 689 15 226.8 16.3 0.2 16.1
NTGTGGCTGC 1069 3114 4451 7262 873 26 260.8 16.4 0.4 16.0
NTACGGCTGT 1070 206 351 518 68 1 23.6 16.2 0.2 16.0
AGNGGCTGGA 1071 4174 6689 10030 1319 44 inf 16.5 0.4 16.0
TATGGCTGCG 1072 136 174 270 35 2 11.0 16.7 0.7 16.0
AGAGGCGNGT 1073 522 675 1059 135 7 42.4 16.7 0.7 16.0
CAGTGGCNGT 1074 1960 3026 4693 596 21 194.6 16.5 0.4 16.0
CAATNGCGGT 1075 246 408 432 79 1 21.6 16.2 0.2 16.0
AACGGCTGGG 1076 116 162 193 32 1 8.7 16.5 0.5 16.0
TGAGGCGNNT 1077 3066 4325 6833 861 43 237.5 16.6 0.6 16.0
GAGCGGCNGC 1078 532 416 616 81 2 27.0 16.3 0.3 16.0
ACTGGCGGGG 1079 112 121 185 23 0 8.7 16.0 0.0 16.0
GTATGGCAGG 1080 258 557 757 109 3 33.6 16.4 0.4 16.0
CAGTNGCGGN 1081 1650 2180 2637 434 17 114.6 16.6 0.6 16.0
TAGTGNCTCG 1082 208 305 427 64 6 16.1 17.3 1.4 16.0
CTGTGGCTAG 1083 410 718 1101 138 2 49.0 16.1 0.2 15.9
ACTGGCNGGN 1084 5894 9726 12930 1907 59 inf 16.4 0.5 15.9
AAGTGGCGGN 1085 288 418 647 82 3 27.1 16.4 0.5 15.9
AAGTGGCTGC 1086 638 1069 1443 210 7 62.4 16.4 0.5 15.9
NACNGGCTCG 1087 694 898 1427 180 11 55.2 16.7 0.8 15.9
TGTNGCNGGT 1088 3930 7335 9888 1434 42 inf 16.4 0.4 15.9
TNGCGGCGGG 1089 342 385 493 75 2 22.3 16.3 0.4 15.9
TTTTCGTNGC 1090 244 836 818 165 5 38.1 16.5 0.6 15.9
NTGTGGCTGT 1091 3446 5937 8969 1153 36 inf 16.3 0.4 15.9
CNGTGGNTCG 1092 1560 2235 3084 452 30 120.1 16.8 1.0 15.9
AACGGCNGGC 1093 148 170 289 32 0 13.0 15.8 0.0 15.8
TGGCGGGGGT 1094 208 271 372 51 0 18.0 15.8 0.0 15.8
NTGCGGCTTG 1095 242 327 514 66 5 19.5 16.8 1.0 15.8
NCGTTGTAGN 1096 726 2013 1866 409 20 81.7 16.9 1.1 15.8
GAGCGGCTGG 1097 236 329 427 64 2 18.9 16.3 0.5 15.8
NATGGCGGGN 1098 2120 2698 3784 545 38 144.9 16.8 1.0 15.8
TCACGGCAGG 1099 88 144 217 27 0 10.1 15.8 0.0 15.8
NGTGGNTGGT 1100 7704 13433 19537 2604 88 inf 16.2 0.4 15.8
AACGGCAGGG 1101 128 243 281 48 2 12.4 16.5 0.7 15.8
NAGAGGCTCG 1102 338 473 733 95 7 27.7 16.7 0.9 15.8
GAGTGGCNGN 1103 6762 10357 15989 1997 63 inf 16.2 0.4 15.8
TNTATGGCTG 1104 5702 13963 14604 2690 56 inf 16.2 0.4 15.8
CTGTGGCNGG 1105 3072 4979 6512 959 25 232.3 16.2 0.4 15.8
CTATCGGCTN 1106 116 203 252 38 0 12.5 15.8 0.0 15.8
GTGGCAGGGC 1107 792 1203 1719 235 10 70.5 16.3 0.6 15.8
GAGCGGCNGG 1108 692 795 1065 154 5 45.8 16.2 0.5 15.8
GAGCGGCTGN 1109 622 780 1067 149 3 47.5 16.0 0.3 15.8
CANCGGCAGG 1110 568 810 1056 158 6 45.1 16.3 0.6 15.8
AGCGGCTNGN 1111 1316 1576 2725 302 9 109.5 16.1 0.3 15.8
TGCGGCNGGA 1112 452 567 780 107 1 36.1 15.9 0.1 15.7
NTGTGGCGGN 1113 1692 2260 3258 440 18 133.2 16.3 0.5 15.7
CACCGGCTNG 1114 288 369 501 70 1 22.9 15.9 0.2 15.7
GTATGGCNGC 1115 540 885 1287 168 3 56.6 16.0 0.2 15.7
TAATGGCTNC 1116 2068 4304 5709 816 13 206.2 15.9 0.2 15.7
NGTNGCTGGT 1117 6340 11490 16215 2204 63 inf 16.1 0.4 15.7
AGCGGCTGGA 1118 190 233 405 45 2 16.0 16.2 0.5 15.7
NCCGGCGGGT 1119 142 151 225 30 2 8.9 16.6 0.9 15.7
NTTGGCGGGT 1120 250 344 486 66 2 20.9 16.1 0.4 15.7
CNACGGCGGG 1121 172 151 222 30 2 8.9 16.6 0.9 15.7
NTNTGGCGGT 1122 906 1474 2102 284 10 87.4 16.2 0.5 15.7
TATGGCTNGN 1123 6162 9668 17549 1833 48 inf 15.9 0.3 15.7
TACGGCAGNT 1124 228 335 495 66 4 19.5 16.5 0.8 15.7
TACGGCANGT 1125 126 285 362 54 1 16.3 15.9 0.3 15.7
NTTATGGCNG 1126 8188 18969 21168 3645 101 inf 16.1 0.5 15.6
TAGTNNCGGG 1127 1288 2058 2294 399 14 100.5 16.2 0.6 15.6
NTACGGCNGG 1128 582 968 1206 185 5 53.2 16.0 0.4 15.6
GGTGNCGGNT 1129 3154 4811 5649 951 50 191.8 16.5 0.9 15.6
AGTGNCGGGN 1130 3486 4742 6210 921 40 213.5 16.3 0.6 15.6
ANCGGCGGGG 1131 228 155 283 31 3 10.0 16.7 1.0 15.6
ANCGGNAGGT 1132 1066 1802 2418 352 18 96.7 16.3 0.7 15.6
TNNTGGCGGT 1133 1094 1651 2329 324 19 90.5 16.4 0.8 15.6
AACGGNTGGT 1134 184 303 420 58 2 17.9 16.1 0.5 15.6
TTAGTGGCTG 1135 508 923 1233 181 10 49.1 16.4 0.8 15.6
TANTGGCTNC 1136 6708 12576 17856 2381 61 inf 15.9 0.3 15.6
NTGTGGCTAG 1137 1810 3084 4932 584 17 200.1 15.9 0.3 15.6
CANCGGCNGG 1138 1716 2221 3047 421 11 130.3 15.9 0.4 15.6
GANCGGCTTG 1139 236 256 454 48 1 18.6 15.8 0.2 15.6
CACCGGCAGG 1140 132 152 212 28 0 10.0 15.6 0.0 15.6
ACCGGCAGGN 1141 338 424 641 79 1 28.1 15.7 0.2 15.6
GCTNGCGGGT 1142 222 283 417 54 2 17.3 16.0 0.5 15.5
TATCGGCNGN 1143 330 667 882 128 5 36.7 16.1 0.6 15.5
ACAATNGCGG 1144 300 560 466 103 0 25.2 15.5 0.0 15.5
GTGGCNGGGN 1145 11196 16979 23993 3247 127 inf 16.1 0.5 15.5
TNATGGCGGG 1146 640 1138 1163 216 5 53.7 16.0 0.4 15.5
TAATGGCAGC 1147 448 794 1093 152 6 45.1 16.1 0.5 15.5
AGTGGANGGT 1148 1702 2977 4385 565 19 178.9 16.0 0.4 15.5
ATATGNCTAG 1149 3028 6364 9353 1188 20 inf 15.7 0.2 15.5
NNGCGGCTCG 1150 484 410 622 79 4 24.5 16.2 0.6 15.5
CTGAGGCGGG 1151 5538 8108 11814 1533 46 inf 15.9 0.4 15.5
GTACGGCNGG 1152 126 153 234 29 1 9.8 15.9 0.4 15.5
ATNGGCGGGT 1153 168 193 315 38 3 11.7 16.5 0.9 15.5
NACNGGCGGT 1154 580 811 1092 156 7 44.4 16.1 0.6 15.5
ANCGGCTGNT 1155 1338 1648 2975 313 14 111.5 16.0 0.5 15.5
TATGGCNGGG 1156 1326 2832 3165 540 17 138.4 16.0 0.5 15.5
CTGTGGCTGG 1157 1360 2272 2927 428 11 126.2 15.9 0.4 15.5
AATNGCGGGT 1158 130 195 309 41 6 10.0 17.4 1.9 15.5
CTGCGGCTGG 1159 248 295 405 55 1 18.0 15.7 0.2 15.5
GACTGGCTGT 1160 458 750 1107 141 4 46.1 15.8 0.4 15.5
GTTATGGCNG 1161 1110 2279 2901 430 12 124.7 15.9 0.4 15.5
TTTATGGCTN 1162 6822 16622 17977 3134 74 inf 15.9 0.4 15.5
AGTGNCAGGT 1163 2250 4168 5552 788 25 192.1 15.9 0.4 15.5
GTANCGGCTG 1164 166 241 352 45 1 15.2 15.7 0.3 15.5
NAGTGGCTNC 1165 8938 14598 21217 2755 93 inf 15.9 0.4 15.4
NGAGGCTGGT 1166 2976 4757 6541 896 29 225.1 15.8 0.4 15.4
TGGCTNGGGT 1167 1998 3274 4648 617 21 189.6 15.9 0.4 15.4
GGAGGCGGGT 1168 290 324 496 59 0 22.5 15.4 0.0 15.4
AGNGGCGGNT 1169 1700 1677 3046 316 14 113.2 15.9 0.5 15.4
CANNGGCGGT 1170 1148 1696 2217 321 12 91.4 15.9 0.5 15.4
TTANGGNTGC 1171 6846 13784 17279 2569 58 inf 15.7 0.3 15.4
CNNCGGCTCG 1172 678 634 902 121 6 35.6 16.0 0.7 15.4
ATATGGCTGG 1173 584 1330 1548 251 8 66.7 15.9 0.5 15.4
NTNTGGCTCG 1174 976 1591 2175 302 13 87.2 16.0 0.6 15.4
ATATGGCAGC 1175 402 690 1073 127 2 45.4 15.5 0.2 15.4
TATTGGCNGC 1176 656 1289 1758 239 5 75.7 15.6 0.3 15.4
GACGGCAGGT 1177 82 138 192 25 0 8.9 15.3 0.0 15.3
TTATGGNTNC 1178 8522 18304 22691 3382 61 inf 15.6 0.3 15.3
ACGNTGTAGN 1179 722 2096 1910 407 18 82.1 16.3 0.9 15.3
TTNATGGCTG 1180 6384 15097 16127 2812 61 inf 15.7 0.4 15.3
AGGGGCGGGT 1181 170 199 302 36 0 13.6 15.3 0.0 15.3
AGNGGCNGGA 1182 11564 17632 25868 3297 113 inf 15.8 0.4 15.3
GACCGGCNGT 1183 138 167 285 31 1 11.4 15.7 0.3 15.3
CTGTGGCTGT 1184 1110 1700 2739 321 16 103.2 15.9 0.6 15.3
GANNGGCGGT 1185 956 1303 1889 245 10 75.0 15.8 0.5 15.3
CACGGCTGGT 1186 124 205 285 38 1 12.2 15.6 0.3 15.3
CTCGGCAGGT 1187 112 133 188 24 0 8.7 15.3 0.0 15.3
TGCGGCAGGN 1188 554 803 1104 153 8 43.1 16.0 0.7 15.3
GTTACGGCNG 1189 156 271 333 50 1 14.9 15.6 0.3 15.3
AGTGGNTCGT 1190 336 423 763 84 10 24.7 16.6 1.3 15.3
GANCGGCNGG 1191 1424 1835 2284 342 10 96.9 15.7 0.4 15.3
TCATGGCAGG 1192 624 1170 1568 217 6 65.9 15.6 0.4 15.3
NTGTGGCTGG 1193 4312 7976 10019 1481 40 inf 15.7 0.4 15.3
GANCGGCTGC 1194 394 422 593 77 1 26.1 15.4 0.2 15.3
NTATNGCTGC 1195 7686 15884 19828 2924 57 inf 15.5 0.3 15.3
AACGGCAGGA 1196 104 189 243 34 0 11.5 15.2 0.0 15.2
TANNGGCGGG 1197 2026 2949 3389 557 22 141.0 15.9 0.6 15.2
TTATGGCNTG 1198 1326 2691 3722 497 13 154.9 15.6 0.3 15.2
ATTGGCAGGG 1199 422 899 1054 164 2 48.4 15.4 0.2 15.2
GGNGNCGGGT 1200 3934 5862 6654 1116 51 222.0 16.0 0.8 15.2
ANCGGCGGNT 1201 288 230 478 42 1 18.0 15.4 0.2 15.2
ATATGGCNNG 1202 5578 11847 16299 2170 42 inf 15.5 0.3 15.2
TNGCGGCTGT 1203 240 279 431 51 1 18.1 15.5 0.2 15.2
AGCGNCAGGT 1204 328 533 701 101 5 28.0 15.9 0.7 15.2
ACANTGGCGG 1205 462 832 750 154 3 35.3 15.6 0.4 15.2
CAGTGGCNGN 1206 11218 17783 24669 3307 115 inf 15.7 0.5 15.2
AGAGGCTGGA 1207 1680 2893 4048 536 17 164.7 15.6 0.4 15.2
CAGTGGCNGC 1208 2392 3031 5068 562 22 169.7 15.6 0.4 15.2
NANTGGCAGG 1209 10314 19551 24710 3639 120 inf 15.7 0.5 15.2
TGAGNCGGNT 1210 3258 4689 7119 888 52 231.5 15.9 0.7 15.2
TAGTGNCGGT 1211 166 252 355 50 5 12.6 16.6 1.4 15.2
NAGAGGCGGT 1212 352 538 768 102 6 29.2 15.9 0.8 15.2
TACGGCTNGA 1213 90 153 257 29 2 9.5 15.9 0.8 15.2
ACGTNNTAGC 1214 812 2147 2039 407 16 87.5 15.9 0.8 15.2
TTGNGGCTCG 1215 206 280 414 50 0 18.6 15.2 0.0 15.2
NAGNGGCGGG 1216 5432 6613 8248 1231 45 277.1 15.7 0.5 15.2
TCATGGCTNG 1217 1714 3150 4418 579 17 179.9 15.5 0.4 15.1
TACTGGCTGC 1218 318 527 730 100 6 27.6 15.9 0.8 15.1
GGTGGCAGGT 1219 2492 4250 4442 795 28 189.1 15.8 0.6 15.1
GAGTGGCAGN 1220 2546 4291 6608 783 20 224.6 15.4 0.3 15.1
TGAGNCGNGT 1221 3366 4818 7417 900 46 242.5 15.7 0.6 15.1
TTATGGCNCG 1222 126 254 282 49 3 11.2 16.2 1.1 15.1
TGTGGCGGNT 1223 370 352 787 72 15 21.0 17.0 1.9 15.1
AGNGGCGNGC 1224 2390 2658 3483 509 34 129.4 16.1 1.0 15.1
GANCGGCNGT 1225 624 861 1240 157 4 51.0 15.4 0.3 15.1
NAGCGGCGGN 1226 1056 790 1236 152 13 42.9 16.1 1.0 15.1
ACGGCAGGGT 1227 130 391 297 75 3 13.3 16.1 1.0 15.1
ANCGNCTGGT 1228 1124 1683 2496 312 14 95.7 15.6 0.6 15.1
AATGGCNGGN 1229 6244 11243 15347 2068 71 inf 15.5 0.5 15.1
GAACGGCNGG 1230 270 414 457 76 2 20.1 15.5 0.4 15.1
NAACGGCAGG 1231 388 725 855 131 2 38.4 15.3 0.2 15.1
NTACGGCTGG 1232 202 371 428 67 1 19.4 15.3 0.2 15.1
GANCGGCGGC 1233 228 143 241 27 2 8.8 15.9 0.8 15.1
TAACGGCTNC 1234 170 316 467 56 0 20.9 15.1 0.0 15.1
AGTGGAAGGT 1235 618 1110 1595 206 10 61.1 15.7 0.6 15.0
TTGTGGNTCG 1236 158 232 371 41 0 16.1 15.0 0.0 15.0
AGTGGCAGNT 1237 2624 3809 6587 698 32 214.8 15.5 0.5 15.0
NATNGCGGGT 1238 664 1136 1399 214 12 54.2 15.9 0.9 15.0
AGTGGTAGGT 1239 360 683 1005 127 7 37.7 15.7 0.7 15.0
ANGTGGCTCG 1240 210 341 534 61 1 22.1 15.2 0.2 15.0
NAATGGCGGN 1241 1522 2265 2904 412 12 119.8 15.4 0.4 15.0
TAACGGCNGN 1242 494 795 1112 141 1 48.7 15.1 0.1 15.0
AAGTGGCAGG 1243 806 1692 2160 311 12 86.7 15.5 0.6 15.0
NGTNGCAGGT 1244 6550 11877 14341 2173 71 inf 15.5 0.5 15.0
NNATGGCGGT 1245 1222 2073 2623 378 12 107.6 15.4 0.5 15.0
ANTGGNTGGT 1246 7388 14155 19525 2560 71 inf 15.3 0.4 15.0
CTGTGGCTGC 1247 1234 1661 2735 302 12 102.4 15.4 0.4 14.9
TATNGCAGGT 1248 1094 2366 3149 430 14 126.9 15.4 0.4 14.9
CNGTGGCGGG 1249 1550 2060 2249 382 16 91.9 15.6 0.7 14.9
TACNGGCTNG 1250 3824 6325 9169 1150 42 inf 15.4 0.5 14.9
GGCAGGCGGA 1251 3542 3017 7346 540 19 239.8 15.2 0.3 14.9
TNACGGCAGG 1252 316 564 753 101 2 31.9 15.2 0.3 14.9
ACNATGGCGG 1253 384 707 564 124 0 29.4 14.9 0.0 14.9
GCCGGCNGGT 1254 314 356 572 65 3 21.6 15.4 0.5 14.9
NTTGGCAGGT 1255 1888 3675 4878 661 16 201.4 15.2 0.3 14.9
TNATGGCTGN 1256 13224 25833 33131 4645 108 inf 15.2 0.3 14.9
AGNNGCGGGC 1257 2642 2814 3775 526 32 139.7 15.7 0.8 14.9
CNGTGGCGGN 1258 2636 3153 3947 582 27 154.1 15.6 0.7 14.9
GANCGGCAGG 1259 476 673 893 122 4 36.1 15.3 0.4 14.9
ACTGGCAGGA 1260 734 1082 1573 198 9 60.0 15.5 0.6 14.9
ACANGCGGGT 1261 222 377 558 66 0 24.6 14.9 0.0 14.9
ANTGGCTGGG 1262 5188 9256 11666 1684 58 inf 15.4 0.5 14.9
CTATGGCNGC 1263 1020 1904 2688 346 13 105.0 15.4 0.5 14.9
CTATGGCTAC 1264 250 457 621 85 5 23.3 15.7 0.8 14.9
AGTGNCGGGA 1265 1268 1681 2300 310 16 87.0 15.6 0.7 14.9
TAGNGGCTGC 1266 1728 2599 3896 479 27 142.0 15.6 0.7 14.9
GNGTGGCGGT 1267 494 639 826 118 6 32.0 15.6 0.7 14.9
ACNGGCGGGA 1268 348 454 742 86 8 25.0 15.9 1.1 14.9
CANCGGNTCG 1269 208 298 413 53 1 17.4 15.1 0.2 14.9
ATCGGCNGGC 1270 110 149 227 26 0 9.9 14.9 0.0 14.9
TATGGNNGGT 1271 3690 7726 9926 1380 30 inf 15.2 0.3 14.9
GTGTGGCGGG 1272 160 212 290 40 3 10.8 15.9 1.0 14.8
CCNTACGAAA 1273 182 477 464 86 2 20.8 15.3 0.4 14.8
NACGGCGGGN 1274 492 457 688 87 8 23.6 16.0 1.1 14.8
CAGCGGCTGN 1275 1020 1284 1998 230 7 77.5 15.2 0.3 14.8
ACCGGNAGGT 1276 278 466 676 85 4 25.9 15.4 0.6 14.8
AGAGGCTGGN 1277 6046 10368 13824 1865 58 inf 15.2 0.4 14.8
TATTGGNTCG 1278 94 247 293 43 0 13.8 14.8 0.0 14.8
NTAACGGCTG 1279 162 270 389 47 0 17.2 14.8 0.0 14.8
CATCGGCNGG 1280 224 408 466 71 0 22.1 14.8 0.0 14.8
GACTGGCTAC 1281 206 330 568 59 2 21.5 15.2 0.4 14.8
GTATGGCAGC 1282 246 386 556 68 1 23.3 15.0 0.2 14.8
ACCGGCNGGA 1283 238 311 459 54 0 20.1 14.8 0.0 14.8
TTTTCGTANC 1284 282 932 894 169 5 38.9 15.3 0.6 14.8
CGANGCNGGT 1285 6056 9182 13421 1662 72 inf 15.3 0.5 14.8
TAGTNGCGNG 1286 1370 2212 2193 392 6 99.4 15.1 0.3 14.8
NTGAGGCGGG 1287 6192 9190 13113 1648 56 inf 15.2 0.4 14.8
NTGTGGCNGG 1288 9152 16596 21046 2970 85 inf 15.2 0.4 14.8
ANTGGCAGGG 1289 2626 5029 6335 899 25 210.2 15.2 0.4 14.8
GAGNGGCTTG 1290 1492 2267 3705 403 12 140.7 15.1 0.3 14.8
ATATGGCTTC 1291 426 866 1211 154 4 48.9 15.1 0.3 14.8
CNANGCGGGT 1292 5216 7740 11467 1393 56 inf 15.3 0.5 14.8
CATATGGCTA 1293 1940 4806 6161 858 25 203.5 15.1 0.4 14.7
ACCGGNTGGT 1294 156 272 377 47 0 16.8 14.7 0.0 14.7
NNCCGGCGGT 1295 346 382 486 66 0 22.2 14.7 0.0 14.7
AGTNNCGGGC 1296 1626 2194 2745 402 21 104.3 15.5 0.8 14.7
GTGTGGCTTG 1297 462 687 1118 122 4 42.4 15.1 0.4 14.7
NATCGGCTGN 1298 824 1475 2010 286 31 65.8 16.2 1.5 14.7
ACGTTGNANC 1299 796 2181 2200 413 27 83.2 15.9 1.2 14.7
NANCGGCTGG 1300 1802 2862 3692 507 13 150.4 15.0 0.4 14.7
TAGNGGCTAG 1301 828 1458 2145 254 3 88.8 14.8 0.1 14.7
GTNGCAGGGT 1302 1158 2303 3065 406 9 125.5 15.0 0.3 14.7
ATATNGCTCG 1303 74 200 242 39 4 8.5 16.3 1.6 14.7
CAGTGGCAGC 1304 968 1248 2117 222 9 77.0 15.1 0.4 14.7
GANCGNCGGT 1305 186 325 398 57 1 17.1 14.9 0.3 14.7
NANTGGCTGT 1306 10506 20126 28138 3552 98 inf 15.0 0.3 14.7
TATTGGCGGN 1307 112 183 275 36 5 8.7 16.4 1.8 14.7
CACTGGCTNG 1308 1916 3348 4465 593 18 176.9 15.0 0.4 14.6
AGNGGCAGGN 1309 17192 27593 38489 4937 207 inf 15.2 0.5 14.6
CNATGGCTCG 1310 250 344 452 59 0 20.3 14.6 0.0 14.6
TGTNGCGGGT 1311 238 383 476 69 3 18.9 15.3 0.6 14.6
TAACGGCTTC 1312 70 175 242 30 0 10.7 14.6 0.0 14.6
ATGGCGGGGA 1313 130 140 243 24 0 9.9 14.6 0.0 14.6
CTATGGCNGG 1314 930 1690 2231 298 8 89.9 15.0 0.4 14.6
ANCGGCAGGC 1315 380 398 671 69 1 26.5 14.8 0.1 14.6
NGAGGCGGGN 1316 17126 21095 34719 3788 209 inf 15.2 0.6 14.6
TTATNGCTNC 1317 8572 18640 22915 3269 69 inf 14.9 0.3 14.6
AGTGGCGNGT 1318 502 642 868 116 6 32.4 15.3 0.7 14.6
CAGCGGCNGT 1319 370 400 641 71 3 23.8 15.1 0.5 14.6
TNATGGCAGC 1320 2754 5067 6724 903 35 216.3 15.1 0.5 14.6
AANGGCGGGT 1321 218 308 463 60 8 14.4 16.3 1.7 14.6
ACNGGCTNGT 1322 3360 5429 8046 948 21 264.7 14.9 0.3 14.6
TCGGCTGGGT 1323 136 269 312 46 0 14.3 14.6 0.0 14.6
CANNGGCGGG 1324 3266 4119 5265 731 25 170.8 15.1 0.5 14.6
TGNGGCGGGN 1325 8668 10486 17285 1895 124 inf 15.3 0.7 14.6
NNATGGCTGC 1326 11024 20042 26247 3536 107 inf 15.0 0.4 14.6
GNGGCAGGGT 1327 3552 6080 7512 1076 34 244.3 15.0 0.5 14.6
TGCGGAGGGT 1328 110 170 236 31 2 8.7 15.4 0.8 14.6
GAGGCGNGGT 1329 992 1556 1801 268 2 80.5 14.7 0.1 14.6
TTATGGCNNG 1330 3738 8102 10128 1419 33 inf 14.9 0.3 14.6
ATTGGCTGGN 1331 2446 4698 5768 835 30 186.3 15.1 0.5 14.6
CAGAGGCGGT 1332 120 184 289 34 3 10.0 15.6 1.0 14.6
NGTGGCAGGN 1333 17744 29475 36834 5319 275 inf 15.3 0.7 14.5
CTATGGCTGC 1334 508 1046 1425 186 8 54.1 15.1 0.6 14.5
TNTGGCAGGA 1335 3178 6023 8600 1051 28 279.7 14.9 0.3 14.5
NATAGGCGGG 1336 176 305 366 53 1 15.7 14.8 0.3 14.5
TTTANGGCTG 1337 5900 14517 15020 2543 57 inf 14.9 0.4 14.5
CACGGCGGGN 1338 216 190 303 34 2 11.0 15.2 0.7 14.5
NAGCGGCNGT 1339 980 1250 1783 221 9 67.2 15.0 0.5 14.5
ATANGGCTNG 1340 5162 10993 14545 1915 48 inf 14.8 0.3 14.5
ATGTGGCTTG 1341 738 1395 1990 250 14 71.7 15.2 0.7 14.5
TNTGGCGGGC 1342 384 532 745 99 9 25.2 15.7 1.2 14.5
AATGGCAGGA 1343 1058 1974 2918 342 8 114.0 14.8 0.3 14.5
NTNCGGCGGT 1344 186 236 273 40 0 12.4 14.5 0.0 14.5
NACAGGCTCG 1345 348 456 795 82 6 26.6 15.2 0.7 14.5
TANTNGCTCG 1346 366 799 957 148 11 34.4 15.6 1.1 14.5
AGTNGCAGGA 1347 2774 5133 7293 889 20 238.1 14.8 0.3 14.5
TNATGGCAGG 1348 2354 4582 5588 796 18 183.2 14.8 0.3 14.5
TTACGGCNGN 1349 666 1156 1463 200 4 60.4 14.7 0.3 14.5
TAATGGCTGN 1350 2178 4459 5668 766 11 188.0 14.7 0.2 14.5
CANTGGCTGT 1351 2698 4748 6809 820 18 222.1 14.7 0.3 14.5
CTGTGGCGGN 1352 470 600 922 105 4 34.4 14.9 0.4 14.5
ATTGGCTNGT 1353 1066 1890 2960 323 4 117.7 14.6 0.1 14.5
NTANGGCTAG 1354 4446 9726 13093 1684 40 inf 14.8 0.3 14.5
GNTGGCNGGT 1355 8470 14289 16720 2530 99 inf 15.0 0.6 14.5
TAGNGGCTNG 1356 4536 8019 11067 1416 62 inf 15.0 0.6 14.5
ANGTGGCGGT 1357 250 376 589 67 4 20.9 15.1 0.7 14.4
CGAGGCGGGN 1358 7034 8908 14892 1573 84 inf 15.0 0.6 14.4
TTANGGCTGN 1359 9866 20444 24909 3525 65 inf 14.7 0.3 14.4
AATGGCTGGN 1360 2464 4759 6327 825 21 205.4 14.8 0.3 14.4
ATGGCGGGGN 1361 508 588 899 101 2 35.3 14.7 0.2 14.4
TAACGGCTGN 1362 162 243 389 41 0 16.1 14.4 0.0 14.4
TCTTTTCGTT 1363 246 752 648 130 2 29.6 14.7 0.3 14.4
CACTGGCTGG 1364 870 1595 1945 279 9 77.3 14.9 0.5 14.4
CTNAGGCGGG 1365 6038 9057 12840 1578 53 inf 14.8 0.4 14.4
ACGTNGNAGC 1366 1024 2301 2422 419 24 91.2 15.4 1.0 14.4
AGTGGNTGGN 1367 12242 20536 29927 3578 128 inf 14.8 0.4 14.4
CTGNGGCGGG 1368 6444 9231 13309 1603 54 inf 14.8 0.4 14.4
TGTGGCAGGG 1369 932 1657 2127 288 9 83.5 14.8 0.4 14.4
CAACGGCNGG 1370 204 309 379 53 1 15.9 14.6 0.3 14.4
NNGTGGCTGT 1371 9332 15996 23083 2786 106 inf 14.8 0.5 14.4
NCNGGCGGGT 1372 1398 1903 2670 337 18 96.1 15.0 0.7 14.4
CACTGGCGGG 1373 100 161 209 27 0 9.2 14.4 0.0 14.4
NCGTTNTAGC 1374 918 2290 1940 413 18 78.5 15.3 0.9 14.4
ANTGNCGGGT 1375 1052 1604 2269 279 11 84.5 14.8 0.5 14.3
AGNGGCAGGA 1376 5496 8863 12782 1534 55 inf 14.8 0.4 14.3
ANTGGCGGGG 1377 480 587 859 100 2 33.9 14.6 0.2 14.3
NANCGGCAGG 1378 1586 2510 3232 436 16 123.5 14.8 0.5 14.3
TATGGCTNGG 1379 1328 2388 3421 410 12 130.3 14.7 0.3 14.3
NATGGCAGGN 1380 10000 17879 24293 3101 117 inf 14.8 0.5 14.3
ACAGGCTNGT 1381 1868 2947 4293 499 8 169.7 14.5 0.2 14.3
TATGNCGGGT 1382 120 204 280 35 1 11.1 14.6 0.4 14.3
TAGNGGCGGN 1383 2384 3053 3562 539 26 133.7 15.0 0.7 14.3
TTGTNGCTCG 1384 122 241 270 45 4 9.6 15.7 1.5 14.3
NAGTGNCTCG 1385 1784 2750 3711 479 21 136.8 14.8 0.6 14.3
AATGGCTGGA 1386 664 1288 1824 220 6 70.2 14.6 0.3 14.3
NCAGGCGGGT 1387 662 1029 1431 177 6 54.3 14.7 0.4 14.3
GNCTGGCGGT 1388 300 476 661 84 5 23.7 15.0 0.8 14.2
NTATGNCTGC 1389 8298 17259 21101 2943 68 inf 14.6 0.3 14.2
TTACGGCTGN 1390 304 535 693 92 3 27.0 14.7 0.4 14.2
ATTGGCNGGN 1391 5062 9751 11705 1672 47 inf 14.6 0.4 14.2
NTANGGCTCG 1392 372 703 906 123 6 33.6 14.9 0.7 14.2
CTGANGCGGG 1393 6056 9157 12851 1565 49 inf 14.6 0.4 14.2
GANTGGCTGT 1394 2104 3986 5614 676 16 179.5 14.5 0.3 14.2
CNTGGCAGGT 1395 2070 3525 4783 603 19 181.8 14.6 0.4 14.2
GACTGGCNGG 1396 1538 2535 3130 443 21 115.9 14.9 0.7 14.2
CGAGNCNGGT 1397 6396 9717 13982 1681 76 inf 14.7 0.5 14.2
TTATGGCTTN 1398 2436 5438 7227 926 25 229.8 14.6 0.3 14.2
CATGNCGGGT 1399 242 434 545 74 2 21.8 14.6 0.4 14.2
GACTGGCTGC 1400 460 665 1052 116 7 36.1 14.9 0.7 14.2
ACGTTNTNGC 1401 846 2256 2116 402 20 81.4 15.1 0.9 14.2
TAGCGGCNGN 1402 614 806 1284 140 8 44.1 14.8 0.6 14.2
TATTGGCNGT 1403 1902 4062 5719 687 17 181.9 14.5 0.3 14.2
GGCTGGCGGT 1404 130 188 256 35 4 8.4 15.7 1.5 14.2
TCANGGCTCG 1405 276 470 612 89 11 19.2 15.9 1.8 14.2
TTNCGGCAGC 1406 324 522 707 87 1 29.0 14.3 0.1 14.1
TACCGGCTNG 1407 120 206 260 35 1 10.3 14.5 0.4 14.1
TGTGGCTGNT 1408 3352 5188 8916 877 29 277.6 14.5 0.3 14.1
NAACGGCTTG 1409 246 314 493 56 5 16.1 15.1 1.0 14.1
AGNGGNTGGT 1410 7842 13875 19360 2368 88 inf 14.6 0.5 14.1
TNGAGGCGGT 1411 262 371 590 61 0 24.0 14.1 0.0 14.1
AATGGCNGGA 1412 2000 3627 5230 611 16 165.2 14.4 0.3 14.1
TATTNGCTCG 1413 102 261 315 44 1 12.9 14.4 0.3 14.1
NACCGGCTGG 1414 404 644 775 108 2 31.6 14.4 0.3 14.1
NGTGGCTGGC 1415 2556 3742 5514 651 40 164.9 14.8 0.7 14.1
TGTGGNAGGT 1416 2724 5050 6864 859 31 213.1 14.5 0.4 14.1
ATATGGCTGN 1417 1982 4198 5429 705 16 172.5 14.4 0.3 14.1
TAGCGGCTTN 1418 156 285 353 50 3 13.0 14.9 0.8 14.1
CAGTNGCGGT 1419 266 426 478 71 1 20.3 14.3 0.2 14.1
GGCGGCNGGT 1420 384 400 605 70 5 20.5 14.9 0.8 14.1
TGTNGCGGGA 1421 292 531 712 90 3 27.2 14.5 0.4 14.1
TCANAGCGTT 1422 440 1262 1483 246 34 44.1 16.3 2.2 14.1
GATNGCGGGT 1423 246 433 454 76 4 17.3 14.9 0.9 14.1
TNGTGGCTGG 1424 2822 5111 6385 886 47 192.5 14.8 0.7 14.0
GTGGCTTGTC 1425 434 626 1238 105 4 41.4 14.4 0.3 14.0
GTATGGCTGT 1426 356 729 1071 120 1 42.9 14.1 0.1 14.0
AGTGGCTGNN 1427 13650 20077 32727 3404 150 inf 14.5 0.5 14.0
TTANGGCTAC 1428 800 1673 2243 279 6 87.4 14.3 0.3 14.0
GNCGGCAGGT 1429 392 523 765 89 4 27.5 14.5 0.5 14.0
TACGGNTGGT 1430 156 313 407 51 0 17.5 14.0 0.0 14.0
NGTGGCGGNA 1431 2074 2591 3724 439 18 133.7 14.5 0.5 14.0
NACTGGCGGG 1432 326 436 597 72 1 24.0 14.2 0.2 14.0
NAATGGCTTG 1433 2908 4962 7505 835 30 231.1 14.4 0.4 14.0
TANAGGCTTG 1434 2744 4211 6865 733 57 198.7 14.8 0.8 14.0
ANAGGCGGGN 1435 3136 4306 5715 746 44 170.3 14.8 0.8 14.0
CGGCAGGNGT 1436 344 431 696 71 1 26.5 14.1 0.1 14.0
AAATGGCGGT 1437 70 129 205 21 0 8.2 14.0 0.0 14.0
TATCGGCAGN 1438 128 305 365 53 3 13.4 14.8 0.8 14.0
TTNTGGCTTG 1439 3542 7050 8793 1176 28 276.3 14.3 0.3 14.0
NATCGGCAGC 1440 202 314 431 52 1 17.0 14.2 0.2 14.0
CTGCGGNTCG 1441 126 152 267 27 3 8.3 15.1 1.1 14.0
TTNTGGCGGC 1442 202 345 483 57 1 19.0 14.2 0.2 14.0
CNGTGGCTGC 1443 2814 3749 6092 631 27 185.1 14.4 0.4 14.0
NAGTGGCTTC 1444 2462 4328 6393 725 25 196.8 14.3 0.4 14.0
ACGNTGTNGC 1445 936 2340 2362 410 23 86.6 14.9 1.0 13.9
TNCGGCAGGN 1446 1354 2140 2706 368 20 95.9 14.7 0.7 13.9
ANCGNCGGGT 1447 260 296 377 49 1 15.1 14.2 0.3 13.9
NANCGGCGGG 1448 624 563 796 95 4 28.9 14.4 0.5 13.9
NTAACGGCTT 1449 192 469 573 77 1 23.4 14.1 0.2 13.9
CANAGGCGGG 1450 978 1360 1853 228 8 68.5 14.4 0.4 13.9
GGTGGCGNGT 1451 3266 5418 5276 950 53 156.9 14.9 1.0 13.9
GACTGGCAGG 1452 606 1056 1261 181 9 46.1 14.6 0.7 13.9
TATAGGCTNG 1453 1082 2068 2667 346 11 100.5 14.3 0.4 13.9
CTGAGGCGGN 1454 6246 9394 13393 1573 57 inf 14.3 0.4 13.9
GCTGGCAGGT 1455 534 963 1231 162 6 46.0 14.4 0.5 13.9
NGCGNCGGGT 1456 556 525 695 92 7 23.5 14.9 1.0 13.9
CNATCGGCTT 1457 126 246 264 41 1 10.7 14.3 0.4 13.9
ACNGGCGGGN 1458 1262 1504 2219 263 22 70.7 14.9 1.0 13.9
NTGTGGCGGG 1459 606 881 1240 148 6 44.9 14.4 0.5 13.9
CGAGGCNNGT 1460 6446 9804 14122 1653 75 inf 14.4 0.5 13.9
ACTGGCAGGC 1461 504 792 1026 133 5 37.9 14.4 0.5 13.9
GACCGGCNGG 1462 320 445 485 73 1 20.4 14.1 0.2 13.9
TATTGGCTGN 1463 2752 5823 7831 957 18 246.0 14.1 0.2 13.9
AGTNGCAGGN 1464 7898 14601 19536 2439 84 inf 14.3 0.4 13.9
TNGTGGCTTC 1465 1896 3469 5103 574 16 158.0 14.2 0.3 13.9
ATCGGCTGGG 1466 138 271 315 46 2 11.8 14.5 0.6 13.9
TTNTGGCAGC 1467 2748 4923 6980 821 29 213.4 14.3 0.4 13.9
CNAGNCGGGT 1468 5650 8461 12178 1426 67 inf 14.4 0.5 13.9
GTGGCTGGTA 1469 908 1108 2496 182 6 79.3 14.1 0.2 13.9
TGTGGCGGNA 1470 414 526 822 89 5 28.0 14.5 0.6 13.9
ACTGGCGGNT 1471 226 264 462 44 2 15.8 14.3 0.4 13.9
TATGGCNNGT 1472 3216 6147 8784 1026 40 266.2 14.3 0.5 13.9
AAGTGGCTNG 1473 2096 3700 5356 620 27 161.5 14.4 0.5 13.9
GTAGTGGCTG 1474 402 721 953 121 5 34.9 14.4 0.5 13.8
TTATGNCGGC 1475 110 224 299 37 1 11.6 14.2 0.3 13.8
CNGTGGCTAC 1476 1012 1698 2672 283 12 92.4 14.3 0.4 13.8
NAGCGGCGGG 1477 366 295 439 51 4 14.6 14.7 0.9 13.8
AAAAGGGATT 1478 964 2663 2611 440 9 107.9 14.2 0.3 13.8
TTANGGCTAG 1479 810 1713 2320 283 8 86.9 14.2 0.3 13.8
GNACGGCGGG 1480 166 162 198 26 0 8.5 13.8 0.0 13.8
TATNGGCTAG 1481 738 1509 2053 247 5 78.8 14.1 0.2 13.8
TCATGGNTCG 1482 236 442 561 73 2 21.6 14.2 0.4 13.8
TTAGTGGCTA 1483 410 877 1119 148 7 40.4 14.4 0.6 13.8
GTGTGGCGGN 1484 682 883 1141 153 11 38.4 14.8 1.0 13.8
TNGTGGCTGN 1485 9382 16036 22277 2705 140 inf 14.4 0.6 13.8
NCGGCTGGGT 1486 626 1076 1346 181 8 49.1 14.4 0.6 13.8
AGTGNCGNGC 1487 1690 2328 2751 398 22 97.5 14.6 0.8 13.8
NTNCGGCTCG 1488 468 475 654 80 4 23.0 14.4 0.6 13.8
TANCGGCTNC 1489 614 1050 1502 171 3 57.5 14.0 0.2 13.8
CCCTACGNAA 1490 174 507 470 84 2 19.6 14.2 0.4 13.8
ANCGGCTGGG 1491 666 1071 1270 178 6 48.3 14.3 0.5 13.8
CATTGGCTNG 1492 1404 2702 3601 445 13 134.0 14.1 0.4 13.8
AGTGGNGGGT 1493 1766 2841 4178 475 23 143.4 14.3 0.5 13.8
AGCGGCTGGG 1494 242 369 477 60 1 19.0 14.0 0.2 13.8
GANTGGCTNG 1495 7086 11336 17140 1870 69 inf 14.2 0.4 13.8
TCATNGCGGG 1496 286 494 544 80 1 22.6 13.9 0.2 13.8
CGNGGCAGGT 1497 2824 4427 6171 741 37 182.6 14.3 0.6 13.7
TTANCGGCTT 1498 204 408 553 65 0 23.0 13.7 0.0 13.7
TTATGGCANC 1499 1816 3859 5102 637 22 154.9 14.2 0.4 13.7
GANTGGCTGC 1500 1842 2787 4066 465 23 139.0 14.3 0.6 13.7
TATCGGCNGG 1501 140 287 334 48 2 12.7 14.3 0.6 13.7
CTGAGGCGNG 1502 6180 9405 13187 1545 51 inf 14.1 0.4 13.7
TNACGGCTAG 1503 150 214 296 35 1 11.2 14.1 0.3 13.7
NNATGGCTAG 1504 6252 12466 18081 2035 58 inf 14.0 0.3 13.7
NGTGGCGGGN 1505 10330 14700 15541 2582 194 inf 14.9 1.2 13.7
TAGTGGCAGT 1506 374 650 939 106 3 34.5 14.0 0.3 13.7
TNACGGCAGC 1507 564 781 1062 124 0 43.9 13.7 0.0 13.7
TGNGGCGGGC 1508 2760 3129 5792 535 53 159.1 14.6 0.9 13.7
GGNGGCGGNT 1509 4800 6197 7715 1061 72 220.8 14.6 0.9 13.7
TCTGTGGCGG 1510 126 170 222 28 1 8.4 14.1 0.4 13.7
NTGGCTGGGA 1511 5042 7983 11442 1307 44 inf 14.1 0.4 13.7
CNAGGCGNGT 1512 5522 8388 12043 1380 54 inf 14.1 0.4 13.7
AGTNGCTNGT 1513 5098 8959 13441 1477 64 inf 14.2 0.5 13.7
CTATGGCTGG 1514 446 797 1109 129 3 41.6 13.9 0.3 13.7
CGAGGCAGGT 1515 2422 3833 5386 638 33 158.0 14.3 0.6 13.7
AGTNGCNGGC 1516 4440 7047 9413 1181 66 273.7 14.4 0.7 13.7
NGTGGCGNGT 1517 4224 6768 7077 1154 65 205.7 14.6 0.9 13.7
TNATGGCGGC 1518 290 462 636 75 2 23.8 14.0 0.3 13.7
TACTGGCTAC 1519 228 437 620 70 1 23.9 13.8 0.2 13.6
AGNGGCNGGC 1520 8092 10839 15763 1815 112 inf 14.3 0.7 13.6
CAGAGGCTCG 1521 152 254 347 46 6 10.4 15.3 1.7 13.6
TTNCGGCGGN 1522 284 355 481 60 4 16.4 14.5 0.8 13.6
TAGTGGCNNC 1523 3830 6770 9662 1109 43 287.8 14.1 0.4 13.6
CAGNGGCGGN 1524 3992 4695 6481 778 38 190.4 14.2 0.6 13.6
AGTGGCGNNC 1525 1776 2426 2763 410 23 96.9 14.5 0.8 13.6
ATTATGGCTG 1526 496 1086 1300 177 5 49.5 14.0 0.4 13.6
GGCNGGCGGA 1527 8336 6571 17491 1067 60 inf 14.0 0.3 13.6
CAGTGGNTGG 1528 3760 6915 9158 1140 49 271.0 14.2 0.5 13.6
CANCGGCTAG 1529 154 222 319 35 0 12.9 13.6 0.0 13.6
ATGGCAGGGA 1530 866 1481 2088 241 8 75.0 14.0 0.4 13.6
TNGTGGCTNC 1531 6866 11572 17300 1897 83 inf 14.1 0.5 13.6
TATAGGCAGG 1532 436 824 1055 135 5 38.4 14.1 0.5 13.6
TNTGGCAGGN 1533 10530 19806 26657 3240 122 inf 14.1 0.5 13.6
AGAGGCNGGN 1534 16568 27318 36267 4460 159 inf 14.0 0.4 13.6
NAGCGNCGGT 1535 344 400 512 64 1 20.2 13.8 0.2 13.6
ATANGGCTTG 1536 1044 2290 2760 377 15 100.3 14.1 0.5 13.6
GATTGGCAGG 1537 360 740 872 122 5 32.0 14.2 0.6 13.6
TATAGGCGGN 1538 168 261 357 42 1 13.5 13.9 0.3 13.6
NAGCGGCTTG 1539 246 372 550 63 5 17.5 14.5 0.9 13.6
TATNGGCTGT 1540 2116 4486 6338 718 14 194.0 13.8 0.2 13.6
GGCAGCGGGT 1541 140 261 279 41 0 12.2 13.6 0.0 13.6
GTGTGGCAGG 1542 810 1464 1952 241 11 68.3 14.1 0.6 13.6
NTGCGGCGGN 1543 924 830 1216 134 4 43.7 13.9 0.3 13.6
TACANGCTCG 1544 206 345 501 56 2 18.0 14.0 0.4 13.6
ANATGGCTCG 1545 240 395 529 64 2 19.6 13.9 0.4 13.6
AGTGGAGGGT 1546 646 1098 1587 176 4 58.3 13.8 0.3 13.6
GTANGGCGGT 1547 106 173 250 29 2 8.5 14.4 0.8 13.6
TNAGGCGGGN 1548 7324 9717 15496 1610 102 inf 14.2 0.7 13.6
GNATGGCGGT 1549 372 587 801 95 3 29.3 13.9 0.4 13.6
TANNGGCGGT 1550 656 1075 1351 176 7 48.8 14.1 0.5 13.6
GANTGGCNGG 1551 6640 11469 15162 1882 83 inf 14.1 0.5 13.6
ATGGCAGGGN 1552 2626 4596 6204 749 29 184.1 14.0 0.5 13.5
NACGGCAGGA 1553 394 733 939 118 3 35.2 13.9 0.3 13.5
TATNGGCGGG 1554 190 283 342 51 6 10.4 15.3 1.7 13.5
NATGGCAGGA 1555 3204 5925 8244 960 33 245.8 13.9 0.4 13.5
CTTATGGCTA 1556 288 669 809 107 2 31.7 13.8 0.2 13.5
CNTCGGCTCG 1557 252 243 335 40 2 11.8 14.1 0.6 13.5
CNTATGGCTA 1558 2604 6347 7976 1027 31 239.7 13.9 0.4 13.5
NTGNGGCGGT 1559 1126 1529 2236 254 16 73.0 14.2 0.7 13.5
TTATGGCGNC 1560 100 230 286 36 0 12.0 13.5 0.0 13.5
TCGGCGGGGN 1561 198 188 280 33 4 8.5 14.9 1.4 13.5
TGTGGCTNGN 1562 9192 14258 22856 2314 101 inf 14.0 0.4 13.5
TACGGNNGGT 1563 540 972 1256 154 2 49.2 13.7 0.2 13.5
TGAGGCGGGC 1564 2248 2602 4969 434 39 142.4 14.3 0.8 13.5
TACGGCTNGG 1565 144 224 290 35 0 12.0 13.5 0.0 13.5
GTGGCGGGGA 1566 230 272 434 45 3 14.2 14.2 0.7 13.5
NTACGGCGGN 1567 148 214 332 36 3 10.6 14.4 0.9 13.5
TGTGNCGGGT 1568 298 467 603 76 3 21.8 14.0 0.5 13.5
GTATNGCGGT 1569 92 198 240 32 1 9.2 13.9 0.4 13.5
GNAGGCGGGT 1570 660 873 1237 140 4 44.8 13.8 0.3 13.5
TAGNGGCNGT 1571 2982 5485 7425 881 26 222.3 13.8 0.3 13.5
TTTATGGNTG 1572 6350 15833 16290 2532 49 inf 13.8 0.3 13.5
AGCGGCAGNT 1573 402 541 893 90 7 27.7 14.3 0.8 13.5
TNNGGCAGGT 1574 9574 17072 23482 2765 107 inf 13.9 0.5 13.5
TTGNGGCTTG 1575 1860 3497 4788 563 19 170.0 13.9 0.4 13.5
TAGTGGCNNG 1576 5388 9973 11321 1608 47 inf 13.9 0.4 13.5
CNGTGGCTGN 1577 11516 18680 26382 3036 135 inf 14.0 0.5 13.5
ACTGGCTGGC 1578 550 894 1275 141 2 48.1 13.6 0.2 13.5
TNNCGGCGGG 1579 676 789 1010 129 6 35.3 14.1 0.6 13.5
CATTGGCGGN 1580 162 271 373 47 5 11.6 14.8 1.3 13.5
CACCGGCNGG 1581 382 444 614 70 1 23.5 13.6 0.2 13.5
GTGGCTGGGC 1582 1142 1725 2327 288 20 75.5 14.3 0.9 13.5
GTATGNCGGT 1583 92 188 283 31 2 9.5 14.2 0.7 13.5
AACGGNNGGT 1584 594 1110 1356 178 5 50.7 13.8 0.4 13.5
GNGTGGCTTG 1585 1396 2179 3430 348 11 118.2 13.8 0.3 13.5
GTACGGCNGC 1586 112 148 202 23 0 8.2 13.5 0.0 13.5
NGTGGCTGNT 1587 9686 14614 23579 2345 90 inf 13.8 0.4 13.4
GAATGGCGGG 1588 146 175 257 29 2 8.6 14.2 0.8 13.4
AATGGCTNGT 1589 1360 2381 3764 385 18 124.2 13.9 0.5 13.4
NAGCGGCNGG 1590 2168 2792 3835 454 21 131.0 14.0 0.5 13.4
CNAGGCGGNT 1591 5660 8487 12295 1375 63 inf 13.9 0.5 13.4
GNNTGGCGGT 1592 1366 2020 2747 332 19 91.3 14.1 0.7 13.4
GATTGGCGGN 1593 134 190 323 31 2 10.4 14.0 0.6 13.4
GTATGGCTGN 1594 1222 2493 3309 392 6 125.6 13.6 0.2 13.4
NATGGCTCGT 1595 222 239 498 37 0 17.3 13.4 0.0 13.4
CAGNGGCTNG 1596 10954 18306 24761 2948 116 inf 13.9 0.5 13.4
AGCGGCNGGC 1597 524 505 719 80 2 26.2 13.7 0.3 13.4
AGAGGCAGGN 1598 7606 12618 17181 2022 73 inf 13.8 0.4 13.4
GTGGCTGGNA 1599 4848 6451 11584 1031 46 inf 13.8 0.4 13.4
CTGAGNCGGG 1600 6410 9766 13483 1559 53 inf 13.8 0.4 13.4
NACGGCAGGN 1601 1666 2965 3687 477 18 131.1 13.9 0.5 13.4
TACGGCTNGN 1602 494 734 1145 115 2 41.3 13.5 0.2 13.4
TGCGGCGGGN 1603 390 292 527 48 4 15.9 14.1 0.8 13.4
TACTGGCNGT 1604 924 1722 2510 272 7 89.4 13.6 0.3 13.4
TATTGGCAGC 1605 272 558 745 88 2 27.7 13.6 0.3 13.4
AGNGGCGNGT 1606 1512 1975 2853 320 17 94.1 13.9 0.6 13.4
NANGGCGGGT 1607 2812 4391 6042 713 38 172.4 14.0 0.6 13.3
TGTGGNNGGT 1608 7374 13518 18028 2176 95 inf 13.9 0.5 13.3
TACAGGCTNG 1609 2572 3978 5946 636 27 172.2 13.8 0.5 13.3
TNCGGCNGGA 1610 972 1417 1852 226 8 65.8 13.8 0.4 13.3
GAGGCGGGNT 1611 1084 1521 1979 243 9 69.9 13.8 0.5 13.3
GAGTNGCGGT 1612 172 267 370 42 1 13.7 13.6 0.3 13.3
GANCGGCTGN 1613 1516 2133 2788 336 8 102.5 13.6 0.3 13.3
CTNTGGCTCG 1614 378 598 776 96 4 27.4 13.8 0.5 13.3
CGAGGCNGNT 1615 6656 10243 14588 1644 75 inf 13.8 0.5 13.3
NGTGGCTCGT 1616 662 700 1295 119 16 34.4 14.5 1.2 13.3
GGTNGCNGGT 1617 6800 11831 12845 1912 78 inf 13.9 0.6 13.3
AGCGGNGGGT 1618 300 406 587 65 3 20.0 13.8 0.5 13.3
NATGGCTNGT 1619 4712 8369 12726 1319 42 inf 13.6 0.3 13.3
CANGGCGGGT 1620 1998 3117 4417 500 24 147.1 13.8 0.5 13.3
ANCGGCANGT 1621 804 1476 1796 237 10 63.1 13.8 0.6 13.3
TANNGGCTGT 1622 6212 12515 16787 1957 41 inf 13.5 0.2 13.3
TATGGCTCCT 1623 378 687 1005 107 2 36.6 13.5 0.2 13.3
TCGGCNGGGT 1624 378 691 749 107 1 30.6 13.4 0.1 13.3
NTCGGCTNGT 1625 570 868 1284 140 8 41.8 13.9 0.6 13.3
ANAATGGCGG 1626 622 1028 1136 162 4 43.1 13.6 0.4 13.3
GAGGCAGGGT 1627 1822 3280 3649 523 18 133.3 13.8 0.5 13.3
CACTGGCAGG 1628 750 1254 1496 195 3 57.9 13.5 0.2 13.3
AGTNGCAGGC 1629 1410 2486 3117 401 20 106.0 13.9 0.6 13.3
CNGCGGCTTG 1630 254 341 474 54 2 16.7 13.7 0.4 13.3
GAGTNGCGGC 1631 182 218 340 35 2 11.2 13.8 0.6 13.2
TAGTGGCNAC 1632 1072 1878 2843 299 14 93.4 13.7 0.5 13.2
ANTGGCTCGC 1633 352 413 644 69 7 18.8 14.3 1.1 13.2
GATCGGCNGN 1634 444 656 921 102 2 33.7 13.5 0.2 13.2
TAGTGGCTNN 1635 7700 14629 19202 2310 77 inf 13.6 0.4 13.2
GCGGCTGGGA 1636 344 350 517 57 4 16.6 14.0 0.8 13.2
TTACGGCNGT 1637 142 236 315 36 0 12.6 13.2 0.0 13.2
NGCGGCGGGA 1638 414 269 733 42 2 20.3 13.5 0.3 13.2
CNGAGGCGGG 1639 13094 19384 27574 3097 151 inf 13.8 0.5 13.2
ACGTTNNAGC 1640 924 2402 2534 404 30 82.5 14.4 1.2 13.2
NTGTGGCGGC 1641 488 624 850 99 4 29.5 13.7 0.5 13.2
TCTCGGCTTG 1642 130 248 299 40 2 10.5 13.9 0.7 13.2
NTATCGGCTT 1643 144 315 423 48 0 16.9 13.2 0.0 13.2
TNNTGGCTCG 1644 1734 2508 3357 406 24 109.5 13.9 0.7 13.2
TACGNCNGGT 1645 348 656 854 102 2 31.9 13.5 0.2 13.2
GNTGGCAGGT 1646 3948 7091 7909 1126 39 230.2 13.7 0.5 13.2
NACCGGCTNG 1647 748 1220 1486 190 4 55.8 13.5 0.3 13.2
NATTGGCAGG 1648 1578 3304 3920 525 20 138.9 13.7 0.5 13.2
GATATGGCTG 1649 344 770 932 127 9 30.5 14.2 1.0 13.2
GTGGCTNGGN 1650 8734 13226 20123 2104 107 inf 13.7 0.5 13.2
AGTGGCTGNG 1651 4070 6271 9499 983 34 274.8 13.6 0.4 13.2
NAGTNGCGGT 1652 712 1149 1450 182 7 50.9 13.7 0.5 13.2
GACTNGCTCG 1653 134 237 317 37 1 11.6 13.5 0.3 13.2
ANCGGCTNGA 1654 742 1032 1695 164 9 53.5 13.7 0.5 13.2
GGCANGCGGA 1655 3774 3508 7916 545 21 226.1 13.4 0.3 13.2
CAATGGCTCG 1656 126 191 217 29 0 8.9 13.2 0.0 13.2
TCTGACGTTG 1657 84 491 414 84 6 14.2 14.6 1.4 13.2
CGGCTNGGGT 1658 286 396 531 68 8 15.6 14.7 1.5 13.2
NNTATGGCTG 1659 10418 24471 27103 3860 124 inf 13.6 0.5 13.2
ACGGCTGGGT 1660 150 250 304 39 1 11.4 13.5 0.3 13.2
CGNGGCGGGN 1661 8892 10461 16740 1668 99 inf 13.8 0.6 13.2
ANTGGCGGNT 1662 1234 1448 2340 231 14 72.8 13.8 0.6 13.2
NAGNGGCTTG 1663 6832 11314 16590 1788 81 inf 13.6 0.5 13.2
TGCGGCTGGA 1664 160 198 245 30 0 10.0 13.2 0.0 13.2
CATCGGCNGN 1665 688 1193 1569 209 28 43.3 14.9 1.8 13.2
CNGNGGCGGT 1666 1422 1653 2404 264 15 77.3 13.8 0.6 13.2
NACCGGCTGT 1667 228 331 466 52 2 16.2 13.6 0.4 13.1
NATCGGCTGG 1668 274 583 622 92 3 23.1 13.6 0.5 13.1
CCCTACGAAN 1669 198 545 447 84 1 19.0 13.4 0.2 13.1
TATGGCANGT 1670 1260 2643 3370 413 13 119.3 13.5 0.4 13.1
TNGTGGCNGC 1671 4892 7284 11083 1158 66 inf 13.7 0.6 13.1
TNATNGCTGC 1672 8774 18220 21885 2829 70 inf 13.4 0.3 13.1
ANCGGCGNGT 1673 212 259 386 40 1 13.7 13.4 0.3 13.1
TNCGGCGNGT 1674 182 219 311 34 1 11.1 13.4 0.3 13.1
GATATGGCTT 1675 362 885 1040 137 3 39.0 13.4 0.3 13.1
NTGTGGCTAC 1676 1568 2865 4182 446 15 142.0 13.5 0.4 13.1
NTAGCGGCTG 1677 278 392 557 61 2 19.5 13.5 0.4 13.1
TGTGNCGGGA 1678 410 625 902 97 3 31.4 13.4 0.3 13.1
ATCGGNAGGT 1679 220 346 483 54 2 16.8 13.5 0.4 13.1
NTTATGGCTN 1680 11244 27284 30197 4247 119 inf 13.5 0.4 13.1
TNATGGCTGT 1681 2696 5198 7097 808 27 204.2 13.5 0.4 13.1
TGGCGGNGGT 1682 648 738 1171 116 6 37.4 13.6 0.5 13.1
GCTGGCNGGT 1683 1330 2162 2894 339 14 98.0 13.6 0.5 13.1
CTNTGGCGGT 1684 244 405 524 66 5 16.7 14.0 0.9 13.1
NCATGGCGGG 1685 718 953 1301 150 7 43.3 13.6 0.5 13.1
AGTGGCNGNC 1686 5990 8091 12382 1279 74 inf 13.6 0.6 13.1
NANTGGCTGG 1687 12476 24087 30064 3759 134 inf 13.5 0.4 13.1
TAGTNGCTTG 1688 1006 1972 2588 303 7 93.1 13.3 0.3 13.0
CAGNGGCTGG 1689 6204 10774 14033 1689 71 inf 13.6 0.5 13.0
CAGNGGCTTG 1690 2484 3932 5533 617 29 155.6 13.6 0.5 13.0
TTGTGGCNNG 1691 5406 10554 13120 1635 49 inf 13.4 0.4 13.0
CGAGGCGNGN 1692 7776 10064 16077 1583 89 inf 13.6 0.6 13.0
AATNGCGGGC 1693 264 350 482 64 12 12.3 15.5 2.4 13.0
AACGGCNGGG 1694 320 544 603 85 3 21.7 13.5 0.5 13.0
NNGTGGCTAG 1695 4288 7671 11425 1189 47 inf 13.4 0.4 13.0
NAACGGCTNG 1696 674 1043 1376 163 7 46.6 13.5 0.5 13.0
AGTGGCANGT 1697 2122 4108 5197 642 27 146.9 13.5 0.5 13.0
TNGTGGCNGT 1698 4822 8380 11789 1314 66 inf 13.6 0.6 13.0
NTAGTGGCTA 1699 1450 2905 3840 450 16 131.6 13.4 0.4 13.0
GTGTGGCTGG 1700 1074 2032 2505 312 8 90.3 13.3 0.3 13.0
CAANGGCGGT 1701 326 583 623 92 4 22.1 13.6 0.6 13.0
ANTGTCGGGT 1702 164 282 411 43 1 14.6 13.2 0.2 13.0
NCAAAGCGTT 1703 524 1423 1739 246 31 48.5 14.7 1.8 13.0
CGGCGGNGGT 1704 340 190 391 29 1 12.2 13.2 0.3 13.0
ANTNGCTGGT 1705 6964 13865 18066 2145 76 inf 13.4 0.4 13.0
NAATGGCTCG 1706 328 463 629 71 2 22.3 13.3 0.3 13.0
TTGNGGCGGG 1707 650 990 1234 154 6 42.7 13.5 0.5 13.0
TTGCGGCNGC 1708 200 266 449 42 3 13.7 13.6 0.7 13.0
NTTATGGCGG 1709 154 315 398 48 1 14.8 13.2 0.3 13.0
AGCGGNTNGT 1710 800 1234 1979 188 5 66.4 13.2 0.3 13.0
NATTGGCTGT 1711 2710 5825 8030 890 23 231.7 13.3 0.3 13.0
TNTGGCGGGN 1712 1644 2379 3257 394 41 93.0 14.2 1.2 13.0
TATGGCTTGT 1713 358 637 1033 103 10 29.5 13.9 1.0 13.0
TGANGCGGGN 1714 7290 9889 15538 1558 102 inf 13.6 0.7 13.0
CAATGGCTTG 1715 402 719 924 112 5 31.3 13.5 0.5 12.9
AGAGGCANGT 1716 2468 4757 6089 725 18 175.9 13.2 0.3 12.9
ANAGGCGGGG 1717 1124 1690 1907 265 12 65.5 13.6 0.6 12.9
CACTGGCNGG 1718 1888 3323 3940 509 14 141.3 13.3 0.4 12.9
TNACGGCTNG 1719 706 1099 1483 171 8 49.1 13.5 0.5 12.9
NAGCGGCAGG 1720 632 938 1265 149 10 39.8 13.7 0.8 12.9
CGAGNCGGGN 1721 7918 10319 16299 1609 93 inf 13.5 0.6 12.9
CTTCGGCTCG 1722 184 183 262 29 2 8.5 13.7 0.8 12.9
CANCGGCNGT 1723 790 1137 1580 179 11 49.9 13.6 0.7 12.9
NAACGGCNGG 1724 858 1474 1682 223 4 63.2 13.1 0.2 12.9
GCGGCGGGGG 1725 390 243 380 36 0 14.0 12.9 0.0 12.9
TTANGNCTGC 1726 7910 16594 19699 2551 84 inf 13.3 0.4 12.9
NAGTGNCGGG 1727 3486 5602 6257 858 24 179.7 13.3 0.4 12.9
NANTGGCTGC 1728 8210 14026 19427 2154 82 inf 13.3 0.4 12.9
NNACGGCTCG 1729 198 230 316 35 1 11.2 13.2 0.3 12.9
GGCGGGCGGA 1730 4262 3080 9186 473 39 241.5 13.3 0.4 12.9
NATCGGCNGG 1731 700 1353 1470 205 4 55.4 13.2 0.3 12.9
TTANGGCGGC 1732 136 236 306 40 5 8.9 14.5 1.6 12.9
AGCGGCGNGC 1733 224 183 254 28 1 8.9 13.3 0.4 12.9
NTGNGGCGGG 1734 8668 12487 17316 1917 75 inf 13.3 0.4 12.9
ANTNGCAGGT 1735 5578 11909 14730 1825 61 inf 13.3 0.4 12.9
TTATNGCTCG 1736 140 278 298 46 4 9.5 14.2 1.3 12.9
TACNGGCTGT 1737 1112 2081 2890 315 8 100.1 13.1 0.3 12.9
CNATCGGCTG 1738 186 298 402 44 0 15.5 12.9 0.0 12.9
CTATGGCTGT 1739 422 827 1154 123 1 42.6 12.9 0.1 12.9
CTGTNGCGGT 1740 200 310 377 49 3 12.3 13.6 0.8 12.9
CTGNGGCTCG 1741 564 796 1129 123 6 36.7 13.4 0.5 12.9
TTATGGNTGN 1742 10578 23426 28462 3534 73 inf 13.1 0.3 12.9
CTGTGGCTAC 1743 498 869 1323 129 1 47.6 12.9 0.1 12.9
CGANGCGGGN 1744 7752 10272 16472 1588 90 inf 13.4 0.5 12.8
GAGCGGCNGN 1745 1742 2000 2590 311 16 84.3 13.5 0.6 12.8
CNNTGGCGGG 1746 2924 4020 4580 627 30 153.8 13.5 0.7 12.8
TGTGGATGGT 1747 528 1060 1423 161 5 49.0 13.2 0.4 12.8
CAATGGCNGG 1748 1568 3053 3611 464 13 128.3 13.2 0.4 12.8
TAGTAGGGTT 1749 254 703 742 106 2 28.3 13.1 0.3 12.8
CNAGTGGCGG 1750 270 313 444 47 1 15.7 13.1 0.2 12.8
GAGNGGCTGT 1751 2216 3771 5228 574 20 147.3 13.2 0.4 12.8
CGAGGCGGNN 1752 7918 10228 16353 1580 92 inf 13.4 0.6 12.8
ATGTGGCTNG 1753 2612 5214 7012 796 30 196.3 13.2 0.4 12.8
GTATGGCTNC 1754 812 1588 2297 236 3 81.9 12.9 0.1 12.8
CAGCGGNTGG 1755 684 986 1415 153 9 44.3 13.4 0.6 12.8
TATGGCTGNT 1756 1838 3089 5154 470 21 142.4 13.2 0.4 12.8
ACCGGCNGGN 1757 1108 1437 1853 221 10 61.3 13.3 0.5 12.8
GNCGGCNGGT 1758 1062 1360 1891 208 9 61.9 13.3 0.5 12.8
CNATGGCGGN 1759 1314 1999 2192 310 14 74.8 13.4 0.6 12.8
NTGCGGCTNG 1760 1082 1535 2030 235 10 67.3 13.3 0.5 12.8
TACGGCNNGT 1761 348 676 907 100 1 33.5 12.9 0.1 12.8
ACAGGCGGGN 1762 632 810 1221 130 13 34.3 13.8 1.1 12.8
CTNNGGCGGG 1763 7602 11230 15423 1711 69 inf 13.2 0.4 12.8
TNGCGGCGGN 1764 880 731 1049 118 12 29.9 13.9 1.1 12.8
TNNCGGCTTG 1765 826 1391 1965 225 23 55.4 13.9 1.2 12.8
TATGGATGGT 1766 310 690 868 102 1 32.6 12.9 0.1 12.8
NNATGGCTTG 1767 9182 16389 23745 2468 78 inf 13.1 0.3 12.8
GGCGGNAGGT 1768 524 691 1093 106 6 33.7 13.3 0.5 12.8
GATNGGCGGT 1769 152 275 382 43 3 11.9 13.5 0.8 12.7
CANTGGCTAG 1770 1276 2388 3375 356 8 116.1 13.0 0.2 12.7
CTGNGGCGGT 1771 380 505 736 80 7 21.7 13.7 0.9 12.7
NATCGGCTTC 1772 228 392 550 60 3 17.9 13.3 0.5 12.7
AACGGCANGT 1773 224 460 508 67 0 20.6 12.7 0.0 12.7
TATNGGCTNG 1774 3388 7213 8675 1084 31 244.3 13.1 0.4 12.7
NGTGGCTGGG 1775 5380 9531 12081 1459 69 inf 13.3 0.6 12.7
TNATGGCGGN 1776 1654 2899 3482 436 13 121.2 13.1 0.4 12.7
GTATGGCTTC 1777 260 550 782 80 0 29.3 12.7 0.0 12.7
GANCGGCTAG 1778 88 165 213 24 0 8.2 12.7 0.0 12.7
AGAGGCNGGA 1779 4642 7880 10896 1184 40 inf 13.1 0.4 12.7
GACNGGCTTG 1780 934 1509 2279 229 11 71.5 13.2 0.5 12.7
TNTATGGCNG 1781 8142 20229 21564 3061 99 inf 13.1 0.5 12.7
GTGGCGGGGN 1782 1034 1168 1783 180 12 53.4 13.4 0.7 12.7
GGCAGGCGNA 1783 4076 3663 8382 548 28 225.9 13.0 0.3 12.7
NANTGGCGGC 1784 976 1301 1826 201 13 55.9 13.4 0.7 12.7
TACGGCNGGG 1785 220 376 404 57 2 14.3 13.2 0.5 12.7
GGNGGCNGGT 1786 9958 16048 19122 2464 123 inf 13.3 0.6 12.7
TATNGCNGGT 1787 2554 5713 7150 855 25 200.5 13.0 0.3 12.7
NGCTGGCGGT 1788 356 470 637 73 5 19.5 13.4 0.8 12.7
NAGCGGCTGC 1789 748 805 1199 122 6 37.8 13.2 0.5 12.7
NGCGGNAGGT 1790 1270 1944 2640 302 21 79.9 13.4 0.8 12.7
GAGTGGCAGT 1791 452 824 1191 123 4 39.5 13.0 0.3 12.7
AATATGGCTG 1792 664 1404 1760 219 15 54.3 13.5 0.8 12.6
GTGTGGCTNG 1793 1938 3356 4620 504 19 151.1 13.1 0.4 12.6
NTGTNGCGGT 1794 748 1188 1548 181 9 49.8 13.2 0.6 12.6
ANCGNCAGGT 1795 1018 1833 2268 278 12 75.1 13.2 0.5 12.6
AGTGGTGGGT 1796 586 1024 1516 157 10 45.9 13.3 0.7 12.6
NAGCGGCGGC 1797 450 260 399 41 4 11.5 13.6 1.0 12.6
NNATGGCGGG 1798 2120 3190 3798 482 19 127.5 13.1 0.5 12.6
TNGNGGCGGT 1799 1180 1658 2412 254 16 73.0 13.3 0.7 12.6
TNATGGCNGG 1800 5760 11817 13387 1766 51 inf 13.0 0.4 12.6
TTATGGCNTC 1801 1260 2860 3756 425 12 127.8 12.9 0.3 12.6
NGCGGCAGGA 1802 716 972 1354 145 5 44.9 13.0 0.4 12.6
CTNANGCGGG 1803 6902 10780 14556 1611 57 inf 13.0 0.4 12.6
ATCGGCTGNA 1804 194 368 495 57 4 15.4 13.4 0.8 12.6
NTNAGGCGGG 1805 7324 11452 15495 1719 69 inf 13.1 0.4 12.6
NGTATGGCGG 1806 140 248 292 38 2 9.8 13.3 0.7 12.6
NTANGGCTTG 1807 3968 8310 10492 1242 42 290.0 13.0 0.4 12.6
GNTGGCGNGT 1808 4154 7039 7041 1095 61 187.7 13.5 0.9 12.6
TATGGCTTGA 1809 410 553 1143 81 2 34.6 12.8 0.2 12.6
CANCGGCTGN 1810 1974 2876 4060 452 41 114.6 13.6 1.0 12.6
TANTGGNTCG 1811 446 939 1253 142 7 40.2 13.1 0.6 12.6
NNGTGGCTAC 1812 4196 7613 11075 1136 45 inf 13.0 0.4 12.6
GGCAGGCGGN 1813 4594 4315 9089 642 34 242.5 13.0 0.4 12.6
TTACGNCAGC 1814 240 465 551 68 1 20.4 12.8 0.2 12.6
NTGTGGCNGC 1815 6406 9611 14592 1429 54 inf 12.9 0.4 12.6
NAACGGCTGG 1816 290 478 557 71 2 19.8 12.9 0.4 12.6
ANTGGNAGGT 1817 8814 17658 23103 2662 123 inf 13.1 0.5 12.6
NTNCGGCGGG 1818 644 716 926 111 8 28.2 13.4 0.9 12.6
ACGTNGTAGN 1819 936 2689 2476 412 18 85.5 13.3 0.7 12.6
NGAGTGGCGG 1820 436 587 818 89 5 25.7 13.2 0.6 12.6
CTGNGGCGGN 1821 8106 11667 16420 1746 77 inf 13.0 0.5 12.6
NNGGCGGGGT 1822 2840 3629 4517 545 23 147.9 13.1 0.5 12.6
CTANCGGCTG 1823 170 272 368 40 1 12.8 12.8 0.3 12.5
NTTGGCNGGT 1824 4250 8185 10579 1221 46 289.1 13.0 0.4 12.5
ACNGGCTGGN 1825 8108 14796 17601 2213 82 inf 13.0 0.5 12.5
TTNTGGCTNC 1826 14084 29232 36749 4342 145 inf 12.9 0.4 12.5
CAATGGCTGG 1827 520 1142 1358 167 3 49.0 12.8 0.2 12.5
GNCAGGCGGA 1828 4082 3852 8391 564 20 228.3 12.8 0.2 12.5
ATCGNCNGGT 1829 372 656 856 95 1 31.1 12.6 0.1 12.5
AGNGGCGGNA 1830 2462 2913 4270 445 31 125.3 13.3 0.7 12.5
NANTGGCTAC 1831 5288 10609 14472 1565 49 inf 12.9 0.3 12.5
CATTGGCNGG 1832 1248 2465 2855 364 10 99.6 12.9 0.3 12.5
NACGGCTNGT 1833 660 1005 1459 151 8 45.1 13.1 0.5 12.5
TCAAANCGTT 1834 544 1475 1719 247 32 45.7 14.3 1.8 12.5
GAGGCNGGGT 1835 4446 8113 8952 1214 45 244.6 13.0 0.5 12.5
NTATGGCNGT 1836 3844 8432 11297 1291 87 293.4 13.3 0.8 12.5
GTGTGGCNGG 1837 2200 4015 5046 597 22 138.1 12.9 0.4 12.5
ANCGGCNGGC 1838 1042 1115 1597 164 5 52.6 12.8 0.3 12.5
GAATGGCGGN 1839 366 506 748 75 3 24.1 12.9 0.4 12.5
TTGTGGCAGN 1840 2524 4685 6368 690 21 175.7 12.8 0.3 12.5
CNGCGGCTGT 1841 354 473 703 72 5 21.1 13.2 0.7 12.5
ACNGGCTGGA 1842 2180 4178 4938 619 20 167.8 12.9 0.4 12.5
TATNGCGGGA 1843 132 258 315 39 2 10.3 13.1 0.6 12.5
NATGGCNGGA 1844 7014 13124 17391 1941 67 inf 12.9 0.4 12.5
TACCGGCTGN 1845 198 336 388 48 0 15.2 12.5 0.0 12.5
ACCGNCAGGT 1846 216 364 470 54 2 15.7 12.9 0.4 12.5
TACNGGCGGG 1847 296 444 651 66 3 20.7 12.9 0.5 12.5
TGANGCAGGT 1848 4530 7971 10944 1191 57 292.4 13.0 0.5 12.5
NTGTGGCTGN 1849 13886 24991 33995 3699 141 inf 12.9 0.4 12.5
ACCGGNNGGT 1850 638 1041 1416 158 10 43.1 13.2 0.7 12.5
GNGGCNGGGT 1851 9866 16890 19874 2509 92 inf 12.9 0.5 12.5
TAGTGGNGGG 1852 2042 3676 4052 547 20 137.3 13.0 0.5 12.5
GGTNGCGNGT 1853 3686 6315 6071 979 59 158.5 13.4 1.0 12.5
TNATGGCTGG 1854 2352 5057 5751 746 23 158.4 12.9 0.4 12.5
TTANNGCTGC 1855 7960 17349 20098 2549 72 inf 12.8 0.4 12.5
GAGTGGCTGG 1856 1432 2185 3377 326 18 100.9 13.0 0.5 12.5
TAGTNGCTGC 1857 1178 2209 2962 321 7 101.1 12.7 0.2 12.5
CAGTGNCGGT 1858 336 570 795 82 1 28.0 12.6 0.1 12.5
AAGTGGCTAC 1859 296 605 795 89 3 26.6 12.8 0.4 12.4
TTATGNCTNC 1860 10116 22725 27393 3320 83 inf 12.7 0.3 12.4
NTATGGCTAN 1861 7010 15433 20652 2257 65 inf 12.8 0.3 12.4
TAATGGCNGT 1862 1220 2675 3249 392 11 111.1 12.8 0.3 12.4
TAANGGCTAC 1863 894 2054 2587 298 6 90.2 12.7 0.2 12.4
TGAGGCTGGT 1864 974 1651 1996 241 6 69.2 12.7 0.3 12.4
ANTGGCTCGN 1865 1510 1611 2934 241 17 81.2 13.0 0.6 12.4
CAGTGGCTTC 1866 976 1664 2463 246 11 76.5 12.9 0.4 12.4
GGCGGGAGGT 1867 256 279 459 42 3 13.4 13.1 0.6 12.4
TTNTGGCTAG 1868 1624 3319 4361 483 12 147.5 12.7 0.3 12.4
GCANGCGGGT 1869 350 483 707 73 5 21.1 13.1 0.7 12.4
GCTGNCGGGT 1870 354 438 616 64 2 20.5 12.7 0.3 12.4
TNNTGGCTTG 1871 10180 19608 25576 2887 105 inf 12.8 0.4 12.4
GANTGGCTGG 1872 3326 5813 7860 869 46 207.6 13.0 0.6 12.4
ANTGGCNGGG 1873 9898 18620 21808 2750 98 inf 12.9 0.4 12.4
AGNGGCTGGC 1874 2620 3983 5763 600 39 149.6 13.1 0.7 12.4
TGAGGCGNGN 1875 7524 10367 16005 1547 91 inf 13.0 0.6 12.4
TTATGNCAGC 1876 2026 4377 5571 636 15 154.5 12.7 0.3 12.4
TCATGGCNGG 1877 1676 3155 3901 460 12 133.3 12.7 0.3 12.4
NATCGGCNGC 1878 468 740 1049 127 24 24.5 14.6 2.2 12.4
CTATGGCTAG 1879 294 481 750 74 7 20.9 13.3 0.9 12.4
CAGNGGNTCG 1880 2022 2914 4093 448 38 115.6 13.3 0.9 12.4
ATCGGCNGNT 1881 442 644 1046 96 6 30.6 13.0 0.6 12.4
TTAACGGCTN 1882 172 360 462 53 2 15.3 12.8 0.4 12.4
AATGGCAGGC 1883 472 850 1183 125 5 38.0 12.8 0.4 12.4
TATGNCAGGT 1884 1556 3416 4316 500 16 143.3 12.8 0.4 12.4
TANNGGCTAC 1885 2982 6101 8430 888 26 230.5 12.7 0.3 12.4
CNGNGGCGGG 1886 17418 24061 33303 3583 190 inf 13.0 0.6 12.4
GTTATGGCTT 1887 254 721 845 102 0 32.8 12.4 0.0 12.4
TATGGCGGNT 1888 152 192 403 29 3 10.5 13.1 0.7 12.4
ANANGCGGGT 1889 1022 1640 2285 242 11 71.6 12.9 0.5 12.4
TGTGGCTGGG 1890 1458 2996 3389 444 18 112.1 12.9 0.5 12.4
CNGCGGNTCG 1891 364 416 671 62 4 19.7 13.0 0.6 12.4
CGANGCAGGT 1892 2698 4414 5998 656 34 158.2 12.9 0.6 12.4
NGCGGNTGGT 1893 1228 1715 2633 254 14 78.4 12.9 0.5 12.4
CATGGCGGGC 1894 234 199 331 32 5 8.3 13.9 1.5 12.4
NACTGGCTGT 1895 2346 4290 5952 625 21 161.4 12.7 0.4 12.4
CNGCGGCTAG 1896 146 165 294 24 1 9.0 12.7 0.3 12.4
GACTNGCGGT 1897 118 206 274 31 2 8.5 13.1 0.7 12.4
TCGAGGCGGG 1898 222 306 423 45 2 13.6 12.8 0.5 12.3
NTGANGCGGG 1899 7290 11548 15537 1689 65 inf 12.8 0.4 12.3
NNACGGCGGG 1900 492 553 696 82 4 22.4 12.9 0.6 12.3
TCATNGCTCG 1901 250 507 566 76 4 18.4 13.0 0.7 12.3
ACTGGCNGGC 1902 1244 1935 2583 279 7 86.5 12.6 0.3 12.3
TAGTNGCAGG 1903 1256 2617 3092 389 19 98.6 12.9 0.6 12.3
CNCGGCAGGT 1904 440 727 841 109 6 26.8 13.0 0.7 12.3
GTNGCGGGGT 1905 274 414 555 66 8 15.0 13.8 1.4 12.3
NCTGGCAGGT 1906 2314 4210 5469 615 23 147.1 12.7 0.4 12.3
TAGTNGCTAC 1907 1020 2010 2828 290 8 92.5 12.6 0.3 12.3
GAGCGGCTNC 1908 446 505 653 73 2 22.2 12.6 0.3 12.3
TACNGGCTAG 1909 464 883 1265 125 1 44.3 12.4 0.1 12.3
TTACGGCANC 1910 232 484 547 68 0 21.1 12.3 0.0 12.3
TGGGGCGGGT 1911 154 242 342 34 0 12.4 12.3 0.0 12.3
CTTATGGCTG 1912 416 926 1104 141 10 33.5 13.2 0.9 12.3
NNGTGGCTGC 1913 9454 14079 20728 2066 100 inf 12.8 0.5 12.3
NTATGGCAGN 1914 7014 14880 19515 2216 127 inf 13.0 0.6 12.3
GNGTGGCTAC 1915 690 1242 1748 179 5 57.3 12.6 0.3 12.3
TAGNNGCGGG 1916 1850 2818 2982 425 24 94.5 13.1 0.8 12.3
ATAGTGGCNG 1917 1480 2933 3380 425 12 115.4 12.7 0.4 12.3
NATATGGCTA 1918 3156 8078 9866 1167 32 268.7 12.6 0.3 12.3
NACGGCNGGA 1919 930 1501 1881 224 13 57.8 13.0 0.7 12.3
AGANGCAGGT 1920 2780 5417 7122 792 33 189.5 12.8 0.5 12.3
NTACGGCTGN 1921 854 1562 1979 225 6 66.6 12.6 0.3 12.3
AACGGCTNGN 1922 674 921 1376 136 8 40.9 12.9 0.6 12.3
ATGGCNGGGA 1923 2042 3653 4882 532 21 154.9 12.7 0.4 12.3
AGNGGCGGGG 1924 1874 2252 2847 338 22 85.4 13.1 0.8 12.3
ACTGNCGGGT 1925 218 408 560 59 2 18.4 12.6 0.4 12.3
ATGGCTGGGA 1926 944 1814 2331 265 11 74.4 12.7 0.5 12.3
ATGTGGCTAG 1927 694 1366 2078 195 5 66.7 12.5 0.2 12.3
ATCGGCNNGT 1928 406 673 859 96 2 29.6 12.5 0.2 12.3
ACCGGCTGGG 1929 170 269 285 40 2 9.3 12.9 0.7 12.2
CATGGCGNGT 1930 292 487 626 72 4 19.5 12.9 0.6 12.2
ACGTTNTANC 1931 918 2694 2616 416 30 79.6 13.4 1.1 12.2
TANTGGCGNG 1932 1804 3059 3265 440 11 114.0 12.6 0.3 12.2
CANTGGCTGN 1933 12098 22214 29195 3212 116 inf 12.6 0.4 12.2
GTGTNGCGGT 1934 270 386 460 56 2 15.4 12.7 0.4 12.2
GGCGNGCGGA 1935 4490 3339 9557 484 41 237.3 12.7 0.4 12.2
TTTATNGCTG 1936 6706 17382 17575 2516 73 inf 12.6 0.4 12.2
TCATGGCGNG 1937 374 599 686 88 4 22.5 12.8 0.6 12.2
CTAGTGGCTN 1938 1524 2872 3762 419 19 117.5 12.7 0.5 12.2
TTTATGNCTG 1939 6870 17526 17743 2523 64 inf 12.6 0.4 12.2
TANCGGCAGN 1940 668 1287 1713 189 10 52.5 12.8 0.6 12.2
ANCGGCAGGG 1941 454 731 924 111 9 26.9 13.2 1.0 12.2
TGAGGCANGT 1942 4452 7958 10892 1153 48 287.3 12.7 0.4 12.2
TATCGGCTTN 1943 144 302 424 42 0 15.3 12.2 0.0 12.2
TANTGGCTTC 1944 2336 4893 6459 698 18 175.0 12.5 0.3 12.2
NNTATGGCGG 1945 558 1113 1373 160 5 45.6 12.6 0.4 12.2
TACGGCANGA 1946 164 380 452 55 2 15.1 12.6 0.4 12.2
AACGGCNNGT 1947 508 954 1158 139 6 37.2 12.7 0.5 12.2
NGCAGGCGGA 1948 4040 3870 8365 554 27 217.4 12.5 0.3 12.2
CAATGNCGGG 1949 454 700 760 102 4 25.5 12.7 0.5 12.2
CTGTGGCNGC 1950 2204 3166 4868 454 17 148.9 12.5 0.3 12.2
TGANGCNGGT 1951 9368 16078 21797 2345 118 inf 12.7 0.5 12.2
TACAGGCGGG 1952 218 341 499 50 3 15.0 12.8 0.6 12.2
GNGTGGCTGT 1953 2404 4106 5640 579 10 154.6 12.4 0.2 12.2
ACAANGGCGG 1954 388 737 689 105 2 25.5 12.5 0.3 12.2
TGCGGCTGGN 1955 590 822 1060 116 2 36.5 12.4 0.2 12.2
TGTGGCNNGT 1956 6294 11384 16261 1634 61 inf 12.6 0.4 12.2
GNGGCTGGGT 1957 3738 6872 8159 995 39 215.6 12.6 0.5 12.2
GAATGGCTTG 1958 1434 1990 3374 284 11 100.0 12.5 0.3 12.2
TANAGGCGGT 1959 160 326 448 47 2 14.3 12.6 0.4 12.2
ACTGGCTGGG 1960 986 1888 2216 281 18 66.7 13.0 0.8 12.1
NCGGCNGGGT 1961 1730 2844 3296 428 31 97.0 13.1 0.9 12.1
TACTGGCTGN 1962 1710 3317 4419 475 17 140.2 12.5 0.4 12.1
GTAACGGCTN 1963 122 224 278 32 1 9.3 12.5 0.4 12.1
NACNGGCTTG 1964 5366 9047 12909 1313 70 inf 12.7 0.5 12.1
TNAGGCAGGT 1965 5046 8910 12341 1278 52 inf 12.5 0.4 12.1
GACTGGCTAG 1966 244 400 638 56 1 20.7 12.3 0.2 12.1
GCGGNAGGGT 1967 342 490 687 75 8 18.5 13.3 1.2 12.1
TTNTGGCTGN 1968 16488 34559 42142 4924 149 inf 12.5 0.4 12.1
GTGGCTGNGA 1969 3818 5793 8899 830 37 231.6 12.5 0.4 12.1
TGTGGCGNGA 1970 382 609 777 86 2 26.3 12.4 0.3 12.1
TTANGGCTNG 1971 3794 8411 9966 1201 38 265.2 12.5 0.4 12.1
AAGTGGCNGC 1972 1376 2277 3151 325 12 98.7 12.5 0.4 12.1
CNGANGCGGG 1973 14384 21792 30064 3155 163 inf 12.6 0.5 12.1
AANCGGCTAC 1974 170 349 486 49 1 16.3 12.3 0.2 12.1
CATCGGCAGN 1975 262 450 570 63 1 19.8 12.3 0.2 12.1
TACTGGCNGG 1976 1022 2106 2425 299 8 81.7 12.4 0.3 12.1
TATGGCGGNA 1977 170 299 467 42 1 15.0 12.3 0.2 12.1
CNACGGCAGG 1978 370 704 869 99 2 29.6 12.3 0.2 12.1
TAGNGGCTNC 1979 4652 8304 11469 1192 53 297.8 12.6 0.5 12.1
CNGTNGCGGT 1980 644 935 1120 134 5 36.5 12.5 0.4 12.1
NAATGGCAGG 1981 2762 5754 7097 829 36 185.0 12.6 0.5 12.1
AGANGCGGGN 1982 2868 4058 5222 588 30 134.6 12.7 0.6 12.1
AGCGGCGGNN 1983 1056 710 1242 102 6 34.9 12.6 0.5 12.1
GGCGGNCGGA 1984 4530 3369 9631 481 40 236.4 12.5 0.4 12.1
TNNTGGCTGC 1985 14650 27456 35873 3912 142 inf 12.5 0.4 12.1
NTNTGGCTGC 1986 14442 27518 35869 3892 113 inf 12.4 0.3 12.1
NCGTNGTAGC 1987 1192 2797 2342 429 29 72.1 13.3 1.2 12.1
CTANTGGCGG 1988 158 233 295 33 1 9.9 12.4 0.3 12.1
TCNTGGCGGG 1989 532 820 960 118 5 31.0 12.6 0.5 12.1
GGTGTGGCGG 1990 360 571 577 86 6 17.5 13.1 1.0 12.1
NGTGGNAGGT 1991 12140 22597 28693 3257 155 inf 12.6 0.5 12.1
CGTNGCAGGT 1992 320 582 669 82 2 23.0 12.3 0.3 12.1
GNGCGNCGGT 1993 376 416 535 57 0 19.6 12.1 0.0 12.1
TGAGGCGGNN 1994 7882 10696 16662 1549 101 inf 12.7 0.6 12.0
GANTGGCNGC 1995 4076 6235 9082 894 45 232.9 12.5 0.5 12.0
ATNTGGCTNG 1996 9018 18997 24975 2682 82 inf 12.4 0.3 12.0
NACTGGCGGN 1997 922 1312 1826 187 8 56.1 12.5 0.4 12.0
TAGAGGCTGT 1998 526 987 1312 137 2 44.6 12.2 0.2 12.0
GTGNGGCGGT 1999 368 489 618 71 4 19.0 12.7 0.6 12.0
[truncated: 844 more rows]
