# Supplementary material for: Discovering motifs that induce sequencing errors
Source: BMC Bioinformatics. 2013 Apr 10;14(Suppl 5):S1. doi: 10.1186/1471-2105-14-S5-S1 (PMC3622629; doi:10.1186/1471-2105-14-S5-S1)
Supplement: Additional File 1 — Full list of (8,4)-motifs for dataset GAIIx-bs. All (8,4)-motifs found in dataset GAIIx-bs (after filtering). [file 1471-2105-14-S5-S1-S1.CSV]

#Context rank occurrences FM RM FMM RMM -log(pvalue) FER(%) RER(%) ERD(%)
CGGCGGGT 1 80 1849 2348 421 14 117.4 18.5 0.6 18.0
TGGCGGGT 2 78 1777 2137 281 14 71.8 13.7 0.7 13.0
NGGCGGGT 3 264 5857 6867 859 40 180.0 12.8 0.6 12.2
CGGNGGGT 4 136 3366 3930 477 22 121.2 12.4 0.6 11.9
GGCGGGGT 5 62 1318 1624 180 5 52.0 12.0 0.3 11.7
ACGGCGGG 6 84 1690 2065 241 17 58.3 12.5 0.8 11.7
GTGGCGGG 7 54 1237 1467 161 10 39.3 11.5 0.7 10.8
CGGCAGGT 8 110 2745 3061 326 17 78.5 10.6 0.6 10.1
