# Supplementary material for: Discovering motifs that induce sequencing errors
Source: BMC Bioinformatics. 2013 Apr 10;14(Suppl 5):S1. doi: 10.1186/1471-2105-14-S5-S1 (PMC3622629; doi:10.1186/1471-2105-14-S5-S1)
Supplement: Additional File 2 — Full list of (8,4)-motifs for dataset GAIIx-hg. All (8,4)-motifs found in dataset GAIIx-hg (after filtering). [file 1471-2105-14-S5-S1-S2.CSV]

#Context rank occurrences FM RM FMM RMM -log(pvalue) FER(%) RER(%) ERD(%)
CGGCGGGT 1 532 731 1330 169 7 60.7 18.8 0.5 18.3
TGGCGGGT 2 3232 5715 6410 1128 37 229.3 16.5 0.6 15.9
CGGCAGGT 3 1396 2788 3522 409 19 110.8 12.8 0.5 12.3
GCGGCGGT 4 616 896 1302 132 10 36.6 12.8 0.8 12.1
TGGCAGGT 5 10268 21602 26567 3056 99 inf 12.4 0.4 12.0
TGGCNGGT 6 24088 50472 60619 6843 230 inf 11.9 0.4 11.6
TGGCTGGT 7 9438 20280 24850 2610 87 inf 11.4 0.3 11.1
GTGGCGGT 8 1436 2513 3423 313 12 94.0 11.1 0.3 10.7
CGGGCGGA 9 5426 6735 12968 844 54 287.9 11.1 0.4 10.7
NGGCGGGT 10 13712 24040 30886 3029 158 inf 11.2 0.5 10.7
TNGCGGGT 11 4810 9761 10465 1187 47 233.4 10.8 0.4 10.4
TGGCGGGA 12 2456 4214 5418 509 31 114.9 10.8 0.6 10.2
CGGCNGGT 13 3906 7599 9704 912 60 201.2 10.7 0.6 10.1
