# Supplementary material for: Discovering motifs that induce sequencing errors
Source: BMC Bioinformatics. 2013 Apr 10;14(Suppl 5):S1. doi: 10.1186/1471-2105-14-S5-S1 (PMC3622629; doi:10.1186/1471-2105-14-S5-S1)
Supplement: Additional File 3 — Full list of (8,4)-motifs for dataset MiSeq-ec. All (8,4)-motifs found in dataset MiSeq-ec (after filtering). [file 1471-2105-14-S5-S1-S3.CSV]

#Context rank occurrences FM RM FMM RMM -log(pvalue) FER(%) RER(%) ERD(%)
GGCGGGGT 1 102 16780 24956 5809 88 inf 25.7 0.4 25.4
CGGCGGGT 2 256 36524 55964 11016 180 inf 23.2 0.3 22.9
TGGCGGGT 3 274 41698 61909 11427 330 inf 21.5 0.5 21.0
GGCGCCTC 4 4 349 506 84 1 28.7 19.4 0.2 19.2
NGGCGGGT 5 762 122922 171199 28401 879 inf 18.8 0.5 18.3
AGGCGGGT 6 118 21043 28182 4588 282 inf 17.9 1.0 16.9
GGCGGGGA 7 166 27304 37787 5658 243 inf 17.2 0.6 16.5
GGCGGGGN 8 518 89369 117593 17524 671 inf 16.4 0.6 15.8
CGGGGGGT 9 14 2305 2903 380 4 119.7 14.2 0.1 14.0
GGNGGGGT 10 212 41123 51175 6693 185 inf 14.0 0.4 13.6
CGGNGGGT 11 444 74979 95226 12415 568 inf 14.2 0.6 13.6
CGGCGGGN 12 942 158741 205881 25090 1187 inf 13.6 0.6 13.1
GGCGGGGG 13 104 17788 21704 2759 144 inf 13.4 0.7 12.8
CGGCGGGA 14 204 38305 48807 5477 235 inf 12.5 0.5 12.0
ACGGCGGG 15 234 39600 51032 5651 275 inf 12.5 0.5 12.0
GTGGCGGG 16 162 27461 36718 3974 319 inf 12.6 0.9 11.8
TGGCGGGN 17 1222 210756 268568 29328 1943 inf 12.2 0.7 11.5
TGGCGGGA 18 274 47293 59844 6426 421 inf 12.0 0.7 11.3
TGGNGGGT 19 524 96844 119768 12641 618 inf 11.5 0.5 11.0
CGGCGGGG 20 152 26674 32577 3534 242 inf 11.7 0.7 11.0
TCGGCGGG 21 160 25464 32253 3386 283 inf 11.7 0.9 10.9
NGGNGGGT 22 1370 250900 304606 32113 1700 inf 11.3 0.6 10.8
AGGNGGGT 23 226 42139 50266 5214 354 inf 11.0 0.7 10.3
NGGCGGGN 24 3042 553454 680150 67631 4545 inf 10.9 0.7 10.2
GGCGGGGC 25 146 27497 33146 3298 196 inf 10.7 0.6 10.1
TGGCGGGG 26 206 38345 47942 4554 281 inf 10.6 0.6 10.0
