# Supplementary material for: Discovering motifs that induce sequencing errors
Source: BMC Bioinformatics. 2013 Apr 10;14(Suppl 5):S1. doi: 10.1186/1471-2105-14-S5-S1 (PMC3622629; doi:10.1186/1471-2105-14-S5-S1)
Supplement: Additional File 4 — Full list of (8,4)-motifs for dataset HiSeq-hg. All (8,4)-motifs found in dataset HiSeq-hg (after filtering). [file 1471-2105-14-S5-S1-S4.CSV]

#Context rank occurrences FM RM FMM RMM -log(pvalue) FER(%) RER(%) ERD(%)
TGGCGGGT 1 3232 3803 5547 1475 53 inf 27.9 0.9 27.0
CGGCGGGT 2 532 418 777 152 4 56.1 26.7 0.5 26.2
GTGGCTCG 3 2138 2426 3990 718 33 228.5 22.8 0.8 22.0
CGGCAGGT 4 1396 1935 2820 567 23 167.5 22.7 0.8 21.9
TGGCTGGT 5 9438 15229 23035 4166 90 inf 21.5 0.4 21.1
TGGCAGGT 6 10268 16634 23461 4514 112 inf 21.3 0.5 20.9
TGGCNGGT 7 24088 37989 54289 10218 271 inf 21.2 0.5 20.7
CGGCTGGT 8 1546 2171 3269 555 14 180.9 20.4 0.4 19.9
GCGGCGGT 9 616 440 722 111 2 40.1 20.1 0.3 19.9
NGGCGGGT 10 13712 17251 26924 4432 177 inf 20.4 0.7 19.8
AGGCGGGT 11 8016 10230 17291 2602 99 inf 20.3 0.6 19.7
CGGCNGGT 12 3906 5117 7540 1297 42 inf 20.2 0.6 19.7
GTGGCGGT 13 1436 1743 2793 446 25 136.4 20.4 0.9 19.5
TGGCGGGA 14 2456 2869 4522 700 28 223.8 19.6 0.6 19.0
TCGGCGGT 15 208 219 325 52 1 17.6 19.2 0.3 18.9
TNGCGGGT 16 4810 7188 9032 1576 67 inf 18.0 0.7 17.2
GTGGCTTG 17 7568 12047 18583 2526 67 inf 17.3 0.4 17.0
NCGGCGGT 18 1438 1385 2021 291 8 93.4 17.4 0.4 17.0
ATGGCTCG 19 984 1415 2109 293 7 97.1 17.2 0.3 16.8
GCGGCTCG 20 484 410 622 79 4 24.5 16.2 0.6 15.5
CCGGCGGT 21 346 384 490 69 0 23.2 15.2 0.0 15.2
ANGCGGGT 22 10200 14723 22189 2719 117 inf 15.6 0.5 15.1
ATGGCGGT 23 1222 2073 2623 378 12 107.6 15.4 0.5 15.0
ATGGCTGC 24 11026 20042 26247 3536 107 inf 15.0 0.4 14.6
GTGGCTGT 25 9332 15996 23083 2786 106 inf 14.8 0.5 14.4
GTGGCTNG 26 28122 47617 66385 8099 331 inf 14.5 0.5 14.0
ATGGCTAG 27 6252 12466 18081 2035 58 inf 14.0 0.3 13.7
ACGGCGGT 28 268 342 484 59 5 15.8 14.7 1.0 13.7
TGNCGGGT 29 6328 10334 12402 1720 77 inf 14.3 0.6 13.7
NTGGCGGT 30 4434 6889 9269 1137 55 271.0 14.2 0.6 13.6
TATGGCTG 31 10418 24471 27103 3860 124 inf 13.6 0.5 13.2
GTGGCTAG 32 4288 7671 11425 1189 47 inf 13.4 0.4 13.0
ACGGCTCG 33 198 230 316 35 1 11.2 13.2 0.3 12.9
ATGGCTTG 34 9184 16389 23745 2468 78 inf 13.1 0.3 12.8
ATGGCGGG 35 2120 3190 3798 482 19 127.5 13.1 0.5 12.6
TGGCGGNT 36 7354 10155 13806 1574 113 inf 13.4 0.8 12.6
GTGGCTAC 37 4196 7613 11075 1136 45 inf 13.0 0.4 12.6
GGCGGGGT 38 2840 3629 4517 545 23 147.9 13.1 0.5 12.6
NTGGCTCG 39 5784 8481 11383 1281 76 298.1 13.1 0.7 12.5
TGGCGGGN 40 16422 23115 26440 3589 279 inf 13.4 1.0 12.4
ACGGCGGG 41 492 553 696 82 4 22.4 12.9 0.6 12.3
GTGGCTGC 42 9456 14079 20728 2066 100 inf 12.8 0.5 12.3
NGGCAGGT 43 39298 69533 90148 10150 439 inf 12.7 0.5 12.3
TATGGCGG 44 558 1113 1373 160 5 45.6 12.6 0.4 12.2
NNGCGGGT 45 22778 34615 45687 5001 278 inf 12.6 0.6 12.0
GTGGCTGG 46 14132 25473 32387 3666 184 inf 12.6 0.6 12.0
AGGCGNGT 47 12810 19728 28230 2726 158 inf 12.1 0.6 11.6
GAGGCGGG 48 17132 25427 34694 3507 201 inf 12.1 0.6 11.5
GTNGCTCG 49 3502 5376 6972 755 61 161.4 12.3 0.9 11.4
GNGGCTCG 50 5398 7019 9644 981 80 222.8 12.3 0.8 11.4
GTGGCGGG 51 10332 17040 15674 2328 113 inf 12.0 0.7 11.3
CGGCTNGT 52 3226 4852 6894 643 35 162.8 11.7 0.5 11.2
AGGCAGGT 53 18384 32956 43425 4266 195 inf 11.5 0.4 11.0
AGGCGGNT 54 15890 21072 33657 2729 174 inf 11.5 0.5 11.0
GTGGCGGN 55 15446 24183 24853 3129 168 inf 11.5 0.7 10.8
GTGGCNGG 56 44786 80248 89418 10251 504 inf 11.3 0.6 10.8
GNGGCGGT 57 5390 7151 9907 917 60 220.1 11.4 0.6 10.8
TGGCGNGT 58 7052 12161 13267 1587 107 291.4 11.5 0.8 10.7
TGGCAGGA 59 13704 25223 33507 3164 151 inf 11.1 0.4 10.7
GTGGCAGG 60 17746 33236 36943 4185 182 inf 11.2 0.5 10.7
TGGCAGGN 61 49218 89902 111347 11314 606 inf 11.2 0.5 10.6
AGGCGGGN 62 27870 39020 56381 4931 364 inf 11.2 0.6 10.6
CGNCGGGT 63 1382 1681 2068 212 15 51.8 11.2 0.7 10.5
GGCAGGGT 64 10246 19035 22503 2348 118 inf 11.0 0.5 10.5
ATGGCNGC 65 23462 43855 55209 5374 258 inf 10.9 0.5 10.5
CGGCGGGA 66 834 804 1369 102 13 28.5 11.3 0.9 10.3
TGGCTNGT 67 24452 44635 62293 5354 247 inf 10.7 0.4 10.3
ATCGGCGG 68 176 289 316 33 0 10.0 10.2 0.0 10.2
ACGGCTTG 69 866 1281 1816 155 11 43.0 10.8 0.6 10.2
ATGGCTNG 70 29054 59391 73568 6962 243 inf 10.5 0.3 10.2
GTGGCTGN 71 42880 76995 100265 9177 513 inf 10.6 0.5 10.1
TATGGCNG 72 18834 44850 50047 5286 230 inf 10.5 0.5 10.1
CTGGCGGT 73 1018 1654 2145 194 9 54.7 10.5 0.4 10.1
NTGGCGGG 74 16422 26495 26582 3174 171 inf 10.7 0.6 10.1
