# Supplementary material for: Discovering motifs that induce sequencing errors
Source: BMC Bioinformatics. 2013 Apr 10;14(Suppl 5):S1. doi: 10.1186/1471-2105-14-S5-S1 (PMC3622629; doi:10.1186/1471-2105-14-S5-S1)
Supplement: Additional File 5 — Full list of (8,4)-motifs for dataset GAIIx-bs after alignment postprocessing. All (8,4)-motifs found in dataset GAIIx-bs with alignment postprocessing. [file 1471-2105-14-S5-S1-S5.CSV]

#Context rank occurrences FM RM FMM RMM -log(pvalue) FER(%) RER(%) ERD(%)
ACGGCGGT 1 120 4343 7182 1530 35 inf 26.1 0.5 25.6
GTGGCGGT 2 50 1953 3491 653 24 226.0 25.1 0.7 24.4
GCGGCGGT 3 162 6702 9968 1992 72 inf 22.9 0.7 22.2
GTGGCTGT 4 88 3518 5521 1017 33 278.2 22.4 0.6 21.8
ATGGCGGT 5 210 7134 10954 1922 107 inf 21.2 1.0 20.3
NCGGCGGT 6 572 22282 32284 5568 230 inf 20.0 0.7 19.3
GTGGCTTG 7 62 2892 4165 730 49 196.6 20.2 1.2 19.0
GNGGCGGT 8 370 15811 22196 3767 161 inf 19.2 0.7 18.5
GCGGCTGT 9 234 9807 13574 2272 97 inf 18.8 0.7 18.1
ACGGCTGT 10 210 9566 12798 2179 106 inf 18.6 0.8 17.7
GAGGCGGT 11 88 4315 5201 933 40 197.0 17.8 0.8 17.0
TCGGCGGT 12 168 5708 8789 1196 69 inf 17.3 0.8 16.5
GGCGGTTA 13 110 3981 6168 820 50 215.4 17.1 0.8 16.3
GTGGCNGT 14 270 11884 16509 2411 114 inf 16.9 0.7 16.2
GTGGCTAG 15 12 617 784 129 9 31.8 17.3 1.1 16.2
ATGGCTGT 16 226 12128 16163 2422 127 inf 16.6 0.8 15.9
ACGGCGGG 17 84 3483 4485 689 48 170.0 16.5 1.1 15.5
GCGGCTTG 18 166 7969 9367 1539 82 inf 16.2 0.9 15.3
ATGGCTTG 19 214 11073 14483 2125 143 inf 16.1 1.0 15.1
ACGGCNGT 20 500 23914 30645 4508 257 inf 15.9 0.8 15.0
NTGGCGGT 21 568 23730 32730 4432 260 inf 15.7 0.8 14.9
TCGGCTTG 22 158 8472 10740 1528 94 inf 15.3 0.9 14.4
GGCGGTGG 23 36 1545 1883 270 13 69.9 14.9 0.7 14.2
ACGGNGGT 24 216 10012 12682 1687 71 inf 14.4 0.6 13.9
NCGGCTGT 25 914 41206 51582 6963 394 inf 14.5 0.8 13.7
GCGGCNGT 26 754 34481 42593 5799 337 inf 14.4 0.8 13.6
GTGGCAGT 27 56 2905 3642 482 26 125.0 14.2 0.7 13.5
GGCGGTGA 28 138 6633 8778 1099 65 250.4 14.2 0.7 13.5
GNGGCTGT 29 562 27696 35663 4482 239 inf 13.9 0.7 13.3
ATGGCNGT 30 694 35657 45370 5738 379 inf 13.9 0.8 13.0
GTGGCTNG 31 144 7708 9910 1243 105 257.4 13.9 1.0 12.8
TGGCGGGA 32 170 8507 10073 1335 87 266.7 13.6 0.9 12.7
ANGGCGGT 33 602 25142 32958 3906 253 inf 13.4 0.8 12.7
NTGGCTTG 34 542 29091 36473 4640 405 inf 13.8 1.1 12.7
GCGGNGGT 35 336 15831 19594 2427 143 inf 13.3 0.7 12.6
CCGGCGGT 36 122 5529 6345 850 54 165.5 13.3 0.8 12.5
TCGGCTGT 37 206 8602 11170 1301 86 287.1 13.1 0.8 12.4
NNGGCGGT 38 1918 89266 113572 13318 825 inf 13.0 0.7 12.3
CGGCGGGA 39 148 7150 8109 1073 80 200.0 13.0 1.0 12.1
GTGGCGGC 40 82 4251 4951 632 57 134.4 12.9 1.1 11.8
NCGGCTTG 41 716 38095 44421 5560 452 inf 12.7 1.0 11.7
GGCGGTTC 42 134 5613 7630 812 72 178.7 12.6 0.9 11.7
CGGCGGTC 43 98 4518 5938 655 62 136.9 12.7 1.0 11.6
AGTGGCGG 44 70 4049 4602 580 48 124.0 12.5 1.0 11.5
CTGGCGGT 45 160 7033 8820 982 71 206.7 12.3 0.8 11.5
ACGGCTTG 46 200 10195 11861 1477 150 262.6 12.7 1.2 11.4
CGGCGGGT 47 80 4593 5161 626 34 123.5 12.0 0.7 11.3
NCGGCNGT 48 2506 118903 142141 16411 1155 inf 12.1 0.8 11.3
GCGNCGGT 49 326 16676 20259 2260 150 inf 11.9 0.7 11.2
GNGGCNGT 50 1654 80503 97838 10845 738 inf 11.9 0.7 11.1
ATGGCGGG 51 150 8203 9774 1104 75 222.9 11.9 0.8 11.1
CGGCAGGT 52 110 5717 6369 764 48 145.8 11.8 0.7 11.0
NCGGNGGT 53 1052 48143 58866 6431 447 inf 11.8 0.8 11.0
GGCTGTGA 54 186 9250 11642 1228 81 264.6 11.7 0.7 11.0
NTGGCTGT 55 834 42396 52803 5658 452 inf 11.8 0.8 10.9
GTGGCTGC 56 98 6142 7454 785 52 163.2 11.3 0.7 10.6
TCGGCNGT 57 590 27055 33334 3451 271 inf 11.3 0.8 10.5
ACGNCGGT 58 282 14510 17357 1808 105 inf 11.1 0.6 10.5
GNGGCTTG 59 420 22707 26325 2920 245 inf 11.4 0.9 10.5
GTGGCGGN 60 294 15365 18251 2001 200 inf 11.5 1.1 10.4
GTGGCTTC 61 98 5391 6024 674 46 127.6 11.1 0.8 10.4
ATGGCTNG 62 482 26509 31728 3432 362 inf 11.5 1.1 10.3
ATGGCTCG 63 98 4707 5539 618 76 106.1 11.6 1.4 10.3
GGCGGTTG 64 98 3858 5542 482 50 110.2 11.1 0.9 10.2
TNGGCGGT 65 416 21102 26564 2567 172 inf 10.8 0.6 10.2
TAGGCGGT 66 32 3236 3737 387 19 97.1 10.7 0.5 10.2
CAGGCGGT 67 168 8818 11047 1070 75 228.3 10.8 0.7 10.1
CTGGCTTG 68 124 6562 7667 829 85 149.5 11.2 1.1 10.1
TGGCGGTC 69 116 5700 7448 692 55 151.2 10.8 0.7 10.1
GGCTGTTG 70 200 9211 11834 1140 115 230.3 11.0 1.0 10.1
GTGGCTAC 71 10 851 1068 96 1 30.9 10.1 0.1 10.0
GGCGGTTN 72 608 25971 34301 3140 266 inf 10.8 0.8 10.0
GGCTGTTC 73 246 12635 15575 1593 187 292.7 11.2 1.2 10.0
